# Supplementary material for: Bis[5-(pyridin-2-yl-κN)tetra­zolido-κN 1]copper(II)
Source: Acta Crystallogr Sect E Struct Rep Online. 2014 Feb 5;70(Pt 3):m79. doi: 10.1107/S1600536814002062 (PMC3998465; doi:10.1107/S1600536814002062)
Supplement: Supplementary file 1 [file e-70-00m79-sup1.cif]

##############################################################################
#                                                                            #
# This CIF contains the data in a paper accepted for publication in          #
# Acta Crystallographica Section E. It conforms to the requirements of       #
# Notes for Authors for Acta Crystallographica Section E, and has been       #
# peer reviewed under the auspices of the IUCr Commission on Journals.       #
#                                                                            #
# Full details of the Crystallographic Information File format               #
# are given in the paper "The Crystallographic Information File (CIF):       #
# a New Standard Archive File for Crystallography" by S. R. Hall, F. H.      #
# Allen and I. D. Brown [Acta Cryst. (1991), A47, 655-685].                  #
#                                                                            #
# The current version of the core CIF dictionary is obtainable from          #
# ftp://ftp.iucr.org/pub/cif_core.dic.                                       #
#                                                                            #
# Software is freely available for graphical display of the structure(s)     #
# in this CIF. For information consult the CIF software page                 #
# http://www.iucr.org/resources/cif/software.                                #
#                                                                            #
# This file may be used for bona fide research purposes within the           #
# scientific community so long as proper attribution is given to the journal # 
# article from which it was obtained.                                        #
#                                                                            #
##############################################################################
data_I
_audit_creation_method     SHELXL-97
_journal_data_validation_number     ?
_journal_date_recd_electronic     2014-01-17
_journal_date_accepted     2014-01-29
_journal_name_full     'Acta Crystallographica, Section E'
_journal_year     2014
_journal_volume     70
_journal_issue      3
_journal_page_first     m79
_journal_page_last     m79
_journal_paper_category     QM
_journal_paper_doi     10.1107/S1600536814002062
_journal_coeditor_code     LH5686
_publ_contact_author_name     'Jian-Quan Li'
_publ_contact_author_address
;
School of Mechatronic Engineering
China University of Mining and Technology (Xuzhou)
Jiangsu, 221116, China
Opto-Electronic Engineering College
Zaozhuang University
Shandong 277160, People's Republic of China
;
_publ_contact_author_email     'lijq786@163.com'
_publ_contact_author_fax     '+86 06323786819'
_publ_contact_author_phone     '+86 18264254672'
_publ_section_title
;
Bis[5-(pyridin-2-yl-\k<i>N</i>)tetrazolido-\k<i>N</i>^1^]copper(II)
;
loop_
    _publ_author_name
    _publ_author_footnote
    _publ_author_address
    'Jian-Quan Li' .
;
School of Mechatronic Engineering
China University of Mining and Technology (Xuzhou)
Jiangsu 221116, People's Republic of China
Opto-Electronic Engineering College
Zaozhuang University
Shandong 277160, People's Republic of China
;
    'Dan Mu' .
;
College of Chemistry Chemical Engineering and Materials Science
Zaozhuang University
Shandong 277160, People's Republic of China
;
    'Meng-Bao Fan' .
;
School of Mechatronic Engineering
China University of Mining and Technology (Xuzhou)
Jiangsu 221116, People's Republic of China
;
_database_code_depnum_ccdc_archive     'CCDC 984058'
_chemical_name_systematic
;
Bis[5-(pyridin-2-yl-\k<i>N</i>)tetrazolido-\k<i>N</i>^1^]copper(II)
;
_chemical_name_common     ?
_chemical_formula_moiety     'C12 H8 Cu N10'
_chemical_formula_sum     'C12 H8 Cu N10'
_chemical_formula_iupac     '[Cu (C6 H4 N5)2]'
_chemical_formula_weight     355.82
_chemical_melting_point     ?
_shelx_space_group_comment
;
The symmetry employed for this shelxl refinement is uniquely defined
by the following loop, which should always be used as a source of
symmetry information in preference to the above space-group names.
They are only intended as comments.
;
_space_group_crystal_system     monoclinic
_space_group_name_H-M_alt     'P 21/c'
_space_group_name_Hall     '-P 2ybc'
loop_
    _space_group_symop_operation_xyz
    'x, y, z'
    '-x, y+1/2, -z+1/2'
    '-x, -y, -z'
    'x, -y-1/2, z-1/2'
_cell_length_a     5.5391(9)
_cell_length_b     13.128(2)
_cell_length_c     8.7950(15)
_cell_angle_alpha     90
_cell_angle_beta     97.650(3)
_cell_angle_gamma     90
_cell_volume     633.88(18)
_cell_formula_units_Z     2
_cell_measurement_reflns_used     1641
_cell_measurement_theta_min     2.304
_cell_measurement_theta_max     25.131
_cell_measurement_temperature     291(2)
_exptl_crystal_description     block
_exptl_crystal_colour     blue
_exptl_crystal_size_max     0.440
_exptl_crystal_size_mid     0.350
_exptl_crystal_size_min     0.300
_exptl_crystal_density_diffrn     1.864
_exptl_crystal_density_meas     ?
_exptl_crystal_density_method     ?
_exptl_crystal_F_000     358
_exptl_absorpt_coefficient_mu     1.741
_exptl_absorpt_correction_type     multi-scan
_exptl_absorpt_process_details     '(ABSCOR; Higashi, 1995)'
_shelx_estimated_absorpt_T_min     0.515
_shelx_estimated_absorpt_T_max     0.623
_exptl_absorpt_correction_T_min     0.486
_exptl_absorpt_correction_T_max     0.593
_exptl_special_details
;
;
_diffrn_ambient_temperature     291(2)
_diffrn_radiation_type     MoK\a
_diffrn_radiation_wavelength     0.71073
_diffrn_measurement_device_type     'Rigaku R-AXIS RAPID'
_diffrn_measurement_method     '\w scan'
_diffrn_detector_area_resol_mean     10
_diffrn_reflns_number     3328
_diffrn_reflns_av_R_equivalents     0.0366
_diffrn_reflns_theta_min     2.805
_diffrn_reflns_theta_max     25.992
_diffrn_reflns_theta_full     25.242
_diffrn_measured_fraction_theta_max     0.998
_diffrn_measured_fraction_theta_full     1.000
_diffrn_reflns_limit_h_min     -6
_diffrn_reflns_limit_h_max     6
_diffrn_reflns_limit_k_min     -9
_diffrn_reflns_limit_k_max     16
_diffrn_reflns_limit_l_min     -10
_diffrn_reflns_limit_l_max     10
_refine_special_details     ?
_reflns_number_total     1241
_reflns_number_gt     1063
_reflns_threshold_expression     I>2\s(I)
_refine_ls_structure_factor_coef     Fsqd
_refine_ls_matrix_type     full
_refine_ls_R_factor_all     0.0393
_refine_ls_R_factor_gt     0.0341
_refine_ls_wR_factor_gt     0.0842
_refine_ls_wR_factor_ref     0.0872
_refine_ls_goodness_of_fit_ref     1.032
_refine_ls_restrained_S_all     1.032
_refine_ls_number_reflns     1241
_refine_ls_number_parameters     106
_refine_ls_number_restraints     0
_refine_ls_hydrogen_treatment     constr
_refine_ls_weighting_scheme     calc
_refine_ls_weighting_details
                      'w=1/[\s^2^(Fo^2^)+(0.0550P)^2^] where P=(Fo^2^+2Fc^2^)/3'
_atom_sites_solution_hydrogens     geom
_atom_sites_solution_primary     ?
_atom_sites_solution_secondary     ?
_refine_ls_shift/su_max     0.000
_refine_ls_shift/su_mean     0.000
_refine_diff_density_max     0.477
_refine_diff_density_min     -0.415
_refine_ls_extinction_method     none
_refine_ls_extinction_coef     .
loop_
    _atom_type_symbol
    _atom_type_description
    _atom_type_scat_dispersion_real
    _atom_type_scat_dispersion_imag
    _atom_type_scat_source
    'C' 'C' 0.0033 0.0016
                         'International Tables Vol C Tables 4.2.6.8 and 6.1.1.4'
    'H' 'H' 0.0000 0.0000
                         'International Tables Vol C Tables 4.2.6.8 and 6.1.1.4'
    'N' 'N' 0.0061 0.0033
                         'International Tables Vol C Tables 4.2.6.8 and 6.1.1.4'
    'Cu' 'Cu' 0.3201 1.2651
                         'International Tables Vol C Tables 4.2.6.8 and 6.1.1.4'
_computing_data_collection     'RAPID-AUTO (Rigaku, 1998)'
_computing_cell_refinement     'RAPID-AUTO (Rigaku, 1998)'
_computing_data_reduction     'CrystalStructure (Rigaku/MSC, 2006)'
_computing_structure_solution     'SHELXS97 (Sheldrick, 2008)'
_computing_structure_refinement     'SHELXL97 (Sheldrick, 2008)'
_computing_molecular_graphics     'ORTEPII (Johnson, 1976)'
_computing_publication_material     'SHELXL97 (Sheldrick, 2008)'
loop_
    _atom_site_type_symbol
    _atom_site_label
    _atom_site_fract_x
    _atom_site_fract_y
    _atom_site_fract_z
    _atom_site_U_iso_or_equiv
    _atom_site_adp_type
    _atom_site_calc_flag
    _atom_site_occupancy
    _atom_site_disorder_assembly
    _atom_site_disorder_group
    Cu Cu1 0.0000 0.5000 0.5000 0.03232(18) Uani d 1 . .
    N N3 0.4142(4) 0.54997(16) 0.3062(2) 0.0405(5) Uani d 1 . .
    N N5 0.5268(4) 0.39183(15) 0.2804(2) 0.0396(5) Uani d 1 . .
    N N1 0.0300(3) 0.34667(17) 0.49523(18) 0.0316(5) Uani d 1 . .
    C C5 0.2056(4) 0.31234(17) 0.4168(2) 0.0303(5) Uani d 1 . .
    N N2 0.2605(4) 0.49021(12) 0.3709(2) 0.0325(5) Uani d 1 . .
    C C6 0.3376(4) 0.39545(17) 0.3530(2) 0.0311(5) Uani d 1 . .
    C C4 0.2523(4) 0.21184(17) 0.3970(3) 0.0389(6) Uani d 1 . .
    H H4 0.3775 0.1913 0.3433 0.047 Uiso calc 1 . .
    N N4 0.5743(5) 0.49081(14) 0.2522(3) 0.0430(6) Uani d 1 . .
    C C1 -0.1079(4) 0.27709(18) 0.5552(3) 0.0376(6) Uani d 1 . .
    H H1 -0.2307 0.2990 0.6099 0.045 Uiso calc 1 . .
    C C3 0.1085(5) 0.14121(19) 0.4590(3) 0.0426(6) Uani d 1 . .
    H H3 0.1346 0.0719 0.4471 0.051 Uiso calc 1 . .
    C C2 -0.0724(5) 0.17453(18) 0.5379(3) 0.0421(6) Uani d 1 . .
    H H2 -0.1714 0.1279 0.5797 0.051 Uiso calc 1 . .
loop_
    _atom_site_aniso_label
    _atom_site_aniso_U_11
    _atom_site_aniso_U_22
    _atom_site_aniso_U_33
    _atom_site_aniso_U_12
    _atom_site_aniso_U_13
    _atom_site_aniso_U_23
    Cu1 0.0308(3) 0.0254(3) 0.0450(3) 0.00163(14) 0.02087(19) 0.00056(15)
    N3 0.0396(12) 0.0350(12) 0.0520(13) -0.0013(10) 0.0251(10) 0.0024(10)
    N5 0.0390(11) 0.0353(11) 0.0491(12) -0.0004(9) 0.0231(9) -0.0020(9)
    N1 0.0297(10) 0.0279(11) 0.0393(11) 0.0002(7) 0.0128(9) 0.0002(7)
    C5 0.0277(11) 0.0298(12) 0.0351(11) -0.0005(9) 0.0105(9) -0.0012(9)
    N2 0.0316(11) 0.0285(11) 0.0410(12) -0.0005(7) 0.0180(9) 0.0007(7)
    C6 0.0301(12) 0.0283(11) 0.0369(12) 0.0000(9) 0.0119(9) -0.0027(9)
    C4 0.0399(13) 0.0331(13) 0.0473(14) 0.0015(10) 0.0190(11) -0.0042(10)
    N4 0.0422(13) 0.0370(13) 0.0562(14) -0.0011(8) 0.0298(11) -0.0010(9)
    C1 0.0347(12) 0.0342(13) 0.0470(14) -0.0003(10) 0.0176(11) 0.0009(10)
    C3 0.0496(15) 0.0266(12) 0.0556(15) 0.0015(11) 0.0216(13) -0.0033(11)
    C2 0.0461(14) 0.0324(14) 0.0512(15) -0.0061(11) 0.0193(12) 0.0030(11)
_geom_special_details
;
All e.s.d.'s (except the e.s.d. in the dihedral angle between two l.s. planes)
are estimated using the full covariance matrix. The cell e.s.d.'s are taken
into account individually in the estimation of e.s.d.'s in distances, angles
and torsion angles; correlations between e.s.d.'s in cell parameters are only
used when they are defined by crystal symmetry. An approximate (isotropic)
treatment of cell e.s.d.'s is used for estimating e.s.d.'s involving l.s.
planes.
;
loop_
    _geom_bond_atom_site_label_1
    _geom_bond_atom_site_label_2
    _geom_bond_site_symmetry_2
    _geom_bond_distance
    _geom_bond_publ_flag
    Cu1 N2 . 1.956(2) ?
    Cu1 N2 3_566 1.956(2) ?
    Cu1 N1 3_566 2.021(2) ?
    Cu1 N1 . 2.021(2) ?
    N3 N4 . 1.314(3) ?
    N3 N2 . 1.339(3) ?
    N5 C6 . 1.299(3) ?
    N5 N4 . 1.355(2) ?
    N1 C1 . 1.343(3) ?
    N1 C5 . 1.343(3) ?
    C5 C4 . 1.360(3) ?
    C5 C6 . 1.466(3) ?
    N2 C6 . 1.331(3) ?
    C4 C3 . 1.381(3) ?
    C4 H4 . 0.9300 ?
    C1 C2 . 1.372(3) ?
    C1 H1 . 0.9300 ?
    C3 C2 . 1.364(4) ?
    C3 H3 . 0.9300 ?
    C2 H2 . 0.9300 ?
loop_
    _geom_angle_atom_site_label_1
    _geom_angle_atom_site_label_2
    _geom_angle_atom_site_label_3
    _geom_angle_site_symmetry_1
    _geom_angle_site_symmetry_3
    _geom_angle
    _geom_angle_publ_flag
    N2 Cu1 N2 . 3_566 180.0 ?
    N2 Cu1 N1 . 3_566 98.42(7) ?
    N2 Cu1 N1 3_566 3_566 81.58(7) ?
    N2 Cu1 N1 . . 81.58(7) ?
    N2 Cu1 N1 3_566 . 98.42(7) ?
    N1 Cu1 N1 3_566 . 180.0 ?
    N4 N3 N2 . . 107.76(19) ?
    C6 N5 N4 . . 104.1(2) ?
    C1 N1 C5 . . 117.5(2) ?
    C1 N1 Cu1 . . 128.11(16) ?
    C5 N1 Cu1 . . 114.33(15) ?
    N1 C5 C4 . . 123.7(2) ?
    N1 C5 C6 . . 112.3(2) ?
    C4 C5 C6 . . 124.1(2) ?
    C6 N2 N3 . . 105.40(19) ?
    C6 N2 Cu1 . . 113.75(15) ?
    N3 N2 Cu1 . . 140.20(15) ?
    N5 C6 N2 . . 112.6(2) ?
    N5 C6 C5 . . 129.6(2) ?
    N2 C6 C5 . . 117.8(2) ?
    C5 C4 C3 . . 118.1(2) ?
    C5 C4 H4 . . 120.9 ?
    C3 C4 H4 . . 120.9 ?
    N3 N4 N5 . . 110.1(2) ?
    N1 C1 C2 . . 121.8(2) ?
    N1 C1 H1 . . 119.1 ?
    C2 C1 H1 . . 119.1 ?
    C2 C3 C4 . . 119.1(2) ?
    C2 C3 H3 . . 120.4 ?
    C4 C3 H3 . . 120.4 ?
    C3 C2 C1 . . 119.8(2) ?
    C3 C2 H2 . . 120.1 ?
    C1 C2 H2 . . 120.1 ?
_shelx_hkl_checksum     54352
_shelx_hkl_file
;
   0   0  -1    0.14    0.03
   0   0  -1    0.15    0.03
   0   0  -2  176.90    1.44
   0   0  -2  187.17    1.53
   0   0  -3    0.02    0.05
   0   0  -3   -0.03    0.03
   0   0  -4   83.14    1.17
   0   0  -5    0.00    0.06
   0   0  -6   11.69    0.53
   0   0  -7    0.02    0.09
   0   0  -8   12.25    0.64
   0   0  -9   -0.01    0.11
   0   0  10    1.31    0.29
   0   0  11    0.09    0.13
   0  -1  -1  294.59    2.18
   0   1  -1  258.45    1.89
   0   1  -1  273.52    1.99
   0  -1  -2   41.33    0.57
   0   1  -2   38.26    0.55
   0   1  -2   41.85    0.60
   0  -1  -3    0.39    0.09
   0   1  -3    0.58    0.10
   0   1  -3    0.41    0.09
   0  -1  -4    0.23    0.08
   0   1  -4    0.26    0.09
   0   1  -4    0.23    0.09
   0  -1  -5   60.06    1.08
   0   1  -5   57.88    1.02
   0   1  -5   60.26    1.10
   0  -1  -6    2.36    0.24
   0   1  -6    2.29    0.25
   0  -1  -7   17.02    0.68
   0   1  -7   16.38    0.68
   0  -1  -8    1.38    0.27
   0   1  -8    1.37    0.27
   0   1  -9    8.68    0.58
   0   1  10    0.06    0.09
   0  -1  11    0.77    0.24
   0   1  11    0.98    0.25
   0   2   0  118.42    1.02
   0   2  -1   28.49    0.43
   0   2  -1   29.11    0.40
   0   2   1   29.04    0.36
   0  -2  -2   40.54    0.56
   0   2  -2   38.46    0.58
   0   2  -2   39.99    0.60
   0  -2  -3    1.16    0.12
   0   2  -3    1.06    0.12
   0   2  -3    1.03    0.13
   0  -2  -4   54.78    0.91
   0   2  -4   51.48    0.88
   0   2  -4   54.20    0.94
   0  -2  -5    0.02    0.06
   0   2  -5   -0.03    0.06
   0   2  -5    0.01    0.06
   0  -2  -6   29.73    0.83
   0   2  -6   27.74    0.78
   0   2  -6   28.36    0.83
   0  -2  -7    0.48    0.16
   0   2  -7    0.34    0.14
   0   2  -7    0.52    0.17
   0   2  -8   15.60    0.72
   0   2   8   16.84    0.74
   0   2  -9    0.33    0.18
   0   2   9    0.20    0.14
   0   2 -10    1.48    0.33
   0   2  10    1.14    0.28
   0  -2  11    0.16    0.14
   0   2  11    0.10    0.10
   0   3   0    0.14    0.05
   0   3  -1  151.48    1.35
   0   3  -1  147.41    1.21
   0   3   1  147.50    1.33
   0   3   1  150.90    1.21
   0   3  -2    4.01    0.20
   0   3  -2    4.29    0.20
   0   3   2    4.30    0.17
   0   3  -3   18.48    0.48
   0   3  -3   18.70    0.48
   0   3   3   19.22    0.45
   0   3  -4    0.68    0.13
   0   3  -4    0.56    0.12
   0   3  -5   17.54    0.58
   0   3  -5   18.39    0.61
   0   3  -6    1.27    0.20
   0   3  -6    1.44    0.22
   0   3   6    1.45    0.22
   0   3  -7   10.75    0.54
   0   3  -7   12.15    0.60
   0   3   7   11.77    0.57
   0   3  -8    1.37    0.25
   0   3  -8    1.38    0.28
   0   3   8    1.49    0.28
   0   3  -9    2.55    0.37
   0   3   9    2.72    0.37
   0   3 -10    0.73    0.20
   0   3  10    0.57    0.19
   0   3  11    0.16    0.10
   0   4   0   75.68    0.93
   0   4   0   77.02    0.72
   0   4  -1    2.19    0.16
   0   4  -1    2.48    0.13
   0   4   1    2.24    0.16
   0   4   1    2.38    0.10
   0   4  -2   14.58    0.42
   0   4  -2   14.79    0.38
   0   4   2   14.72    0.42
   0   4   2   15.62    0.34
   0   4  -3    0.05    0.06
   0   4  -3    0.09    0.06
   0   4   3    0.09    0.06
   0   4  -4    7.71    0.36
   0   4  -4    7.98    0.37
   0   4   4    8.07    0.34
   0   4  -5    1.08    0.18
   0   4  -5    0.96    0.18
   0   4   5    1.16    0.18
   0   4  -6    2.11    0.25
   0   4  -6    2.10    0.24
   0   4   6    2.25    0.25
   0   4  -7    2.03    0.27
   0   4  -7    1.53    0.26
   0   4   7    1.81    0.26
   0   4  -8    6.80    0.47
   0   4  -8    6.85    0.50
   0   4   8    7.30    0.50
   0   4  -9    0.83    0.23
   0   4  -9    0.88    0.24
   0   4   9    0.65    0.21
   0   4 -10    1.97    0.36
   0   4  10    1.81    0.32
   0   4  11    0.03    0.09
   0   5   0    0.01    0.05
   0   5   0    0.01    0.03
   0   5  -1  102.59    1.23
   0   5  -1  105.75    1.01
   0   5   1  104.55    1.26
   0   5   1  107.84    0.95
   0   5  -2    6.63    0.31
   0   5  -2    6.81    0.26
   0   5   2    6.45    0.30
   0   5   2    7.02    0.23
   0   5  -3   86.67    1.23
   0   5  -3   84.45    1.14
   0   5   3   85.40    1.24
   0   5   3   86.99    1.04
   0   5  -4    0.30    0.12
   0   5  -4    0.31    0.11
   0   5   4    0.41    0.11
   0   5  -5    6.79    0.39
   0   5  -5    7.45    0.41
   0   5   5    8.08    0.39
   0   5  -6    4.81    0.36
   0   5  -6    5.46    0.38
   0   5   6    5.36    0.36
   0   5  -7    7.30    0.47
   0   5  -7    7.26    0.48
   0   5   7    8.61    0.49
   0   5  -8    0.05    0.11
   0   5  -8   -0.07    0.09
   0   5   8    0.04    0.11
   0   5  -9    2.37    0.34
   0   5  -9    2.29    0.36
   0   5   9    2.15    0.32
   0   5 -10    0.13    0.15
   0   5 -10    0.25    0.11
   0   5  10    0.12    0.10
   0   5  11    1.57    0.30
   0   6   0  244.04    2.25
   0   6   0  256.26    1.87
   0   6  -1   29.24    0.67
   0   6  -1   30.30    0.50
   0   6   1   29.22    0.68
   0   6   1   30.18    0.43
   0   6  -2  133.83    1.60
   0   6  -2  132.99    1.36
   0   6   2  133.53    1.61
   0   6   2  137.34    1.23
   0   6  -3    0.78    0.15
   0   6  -3    0.67    0.12
   0   6   3    0.50    0.13
   0   6   3    0.75    0.11
   0   6  -4   50.43    1.03
   0   6  -4   52.14    0.99
   0   6   4   51.38    1.05
   0   6   4   52.42    0.89
   0   6  -5    1.00    0.19
   0   6  -5    1.04    0.20
   0   6   5    1.14    0.18
   0   6  -6    9.64    0.51
   0   6  -6    9.88    0.52
   0   6   6   10.22    0.49
   0   6  -7    0.02    0.10
   0   6  -7    0.06    0.11
   0   6   7    0.00    0.09
   0   6  -8   12.47    0.67
   0   6  -8   11.18    0.64
   0   6   8   11.71    0.61
   0   6  -9    0.13    0.14
   0   6  -9    0.27    0.13
   0   6   9    0.25    0.14
   0   6 -10    2.06    0.36
   0   6 -10    2.40    0.39
   0   7   0    0.02    0.05
   0   7   0    0.03    0.04
   0   7  -1   50.90    0.97
   0   7  -1   51.67    0.70
   0   7   1   52.09    0.99
   0   7   1   52.26    0.61
   0   7  -2    1.19    0.18
   0   7  -2    1.27    0.14
   0   7   2    0.99    0.17
   0   7   2    1.30    0.11
   0   7  -3   19.85    0.64
   0   7  -3   20.69    0.56
   0   7   3   20.38    0.66
   0   7   3   21.31    0.48
   0   7  -4   10.14    0.49
   0   7  -4    9.94    0.44
   0   7   4   10.04    0.49
   0   7   4   10.69    0.40
   0   7  -5   10.22    0.52
   0   7  -5   10.63    0.50
   0   7   5   10.71    0.53
   0   7   5   11.47    0.46
   0   7  -6    2.30    0.28
   0   7  -6    2.18    0.26
   0   7   6    2.46    0.26
   0   7  -7   20.78    0.82
   0   7  -7   20.49    0.81
   0   7   7   21.89    0.76
   0   7  -8    0.41    0.18
   0   7  -8    0.46    0.18
   0   7  -9   10.04    0.64
   0   7  -9   10.43    0.65
   0   7 -10    0.49    0.22
   0   7 -10    0.32    0.15
   0   8   0   67.44    1.20
   0   8   0   71.47    0.79
   0   8  -1    0.25    0.11
   0   8  -1    0.25    0.07
   0   8   1    0.50    0.14
   0   8   1    0.27    0.05
   0   8  -2   10.31    0.47
   0   8  -2   10.60    0.36
   0   8   2   11.22    0.50
   0   8  -3    8.38    0.44
   0   8  -3    8.74    0.37
   0   8   3    8.98    0.47
   0   8  -4   27.06    0.82
   0   8  -4   27.16    0.73
   0   8   4   27.66    0.84
   0   8  -5    1.22    0.23
   0   8  -5    1.17    0.21
   0   8   5    1.57    0.25
   0   8  -6   10.31    0.57
   0   8  -6   10.34    0.54
   0   8   6   10.29    0.58
   0   8  -7    0.56    0.20
   0   8  -7    0.43    0.17
   0   8   7    0.49    0.18
   0   8  -8   11.30    0.66
   0   8  -8   11.99    0.67
   0   8   8   11.74    0.67
   0   8  -9    0.06    0.14
   0   8  -9    0.13    0.08
   0   8   9    0.13    0.11
   0   8 -10    0.27    0.20
   0   8 -10    0.32    0.14
   0   8  10    0.20    0.13
   0   9   0    0.04    0.08
   0   9  -1   49.33    1.09
   0   9   1   49.53    1.09
   0   9  -2    0.38    0.14
   0   9   2    0.48    0.15
   0   9  -3   13.63    0.59
   0   9  -3   13.76    0.48
   0   9   3   13.96    0.60
   0   9  -4    0.29    0.14
   0   9  -4    0.47    0.15
   0   9   4    0.36    0.15
   0   9  -5    9.41    0.54
   0   9  -5   10.25    0.50
   0   9   5    9.05    0.53
   0   9  -6    0.32    0.16
   0   9  -6    0.35    0.15
   0   9   6    0.40    0.17
   0   9  -7    5.49    0.46
   0   9  -7    5.07    0.42
   0   9   7    5.35    0.45
   0   9  -8    1.62    0.31
   0   9  -8    1.46    0.29
   0   9   8    1.28    0.28
   0   9  -9    0.81    0.26
   0   9  -9    0.80    0.22
   0   9   9    0.73    0.20
   0   9 -10    0.49    0.29
   0  10   0   54.65    1.21
   0  10  -1    0.27    0.14
   0  10   1    0.47    0.16
   0  10  -2    3.01    0.30
   0  10   2    3.01    0.30
   0  10  -3    8.56    0.50
   0  10   3    8.79    0.51
   0  10  -4    1.27    0.24
   0  10   4    1.31    0.25
   0  10  -5    2.85    0.33
   0  10   5    2.93    0.33
   0  10  -6    0.44    0.19
   0  10   6    0.69    0.21
   0  10  -7    0.64    0.22
   0  10  -7    0.91    0.23
   0  10   7    0.87    0.22
   0  10  -8    5.27    0.48
   0  10   8    5.35    0.46
   0  10  -9    0.26    0.17
   0  10  -9    0.16    0.12
   0  10   9    0.22    0.11
   0  11   0    0.09    0.10
   0  11  -1   24.54    0.85
   0  11   1   23.08    0.83
   0  11  -2    5.83    0.43
   0  11   2    5.99    0.44
   0  11  -3    5.52    0.43
   0  11   3    5.83    0.44
   0  11  -4    0.76    0.22
   0  11   4    0.78    0.22
   0  11  -5    0.72    0.23
   0  11   5    0.90    0.23
   0  11  -6    0.32    0.18
   0  11   6    0.35    0.15
   0  11  -7    4.54    0.45
   0  11   7    4.90    0.44
   0  11  -8    0.32    0.20
   0  11   8    0.31    0.12
   0  11  -9    2.25    0.41
   0  12   0   13.53    0.67
   0  12  -1   12.83    0.65
   0  12   1   14.03    0.68
   0  12  -2   15.40    0.72
   0  12   2   16.55    0.75
   0  12  -3    2.06    0.31
   0  12   3    2.06    0.31
   0  12  -4   13.22    0.70
   0  12   4   13.23    0.70
   0  12  -5    0.95    0.25
   0  12   5    1.04    0.25
   0  12  -6    5.42    0.49
   0  12   6    6.14    0.50
   0  12  -7    0.07    0.16
   0  12   7    0.19    0.12
   0  12  -8    5.06    0.51
   0  12   8    4.75    0.47
   0  13   0    0.00    0.11
   0  13  -1   11.51    0.65
   0  13   1   11.01    0.64
   0  13  -2    0.68    0.22
   0  13   2    0.86    0.22
   0  13  -3   15.68    0.77
   0  13   3   17.17    0.81
   0  13  -4    2.18    0.34
   0  13   4    2.44    0.35
   0  13  -5    4.36    0.45
   0  13   5    4.78    0.44
   0  13  -6    0.11    0.17
   0  13   6    0.29    0.15
   0  13  -7    5.42    0.52
   0  13   7    6.25    0.53
   0  14   0   10.26    0.64
   0  14  -1    1.42    0.29
   0  14   1    1.60    0.30
   0  14  -2   13.62    0.74
   0  14   2   14.81    0.77
   0  14  -3    0.26    0.17
   0  14   3    0.28    0.12
   0  14  -4    5.42    0.50
   0  14   4    5.12    0.46
   0  14  -5    0.13    0.16
   0  14   5    0.23    0.13
   0  14  -6    1.92    0.38
   0  14   6    1.99    0.35
   0  15   0    0.05    0.13
   0  15  -1    3.01    0.41
   0  15   1    2.46    0.38
   0  15  -2    0.20    0.16
   0  15   2    0.31    0.12
   0  15  -3    4.60    0.48
   0  15   3    5.05    0.46
   0  15  -4   -0.02    0.13
   0  15   4    0.06    0.07
   0  15  -5    1.81    0.37
   0  15   5    1.49    0.32
   0  16   0    2.95    0.42
   0  16  -1    0.07    0.14
   0  16   1    0.05    0.12
   0  16  -2    1.35    0.32
   0  16   2    1.54    0.31
   0  16  -3    0.45    0.22
   0  16   3    0.83    0.24
   0  16  -4    1.66    0.38
  -1   0  11    0.00    0.07
  -1   0  10    1.82    0.31
  -1   0   9   -0.06    0.09
  -1   0   8    5.48    0.43
  -1   0   7   -0.01    0.08
  -1   0   6   54.78    1.15
  -1   0   5    0.00    0.07
  -1   0   4   17.47    0.52
   1   0  -4   15.85    0.49
  -1   0   3    0.03    0.05
   1   0  -3    0.02    0.05
  -1   0   2  197.01    1.65
   1   0  -2  180.30    1.54
  -1   0   1    0.01    0.03
   1   0  -1    0.03    0.03
   1   0  -1    0.00    0.02
  -1   0   0  115.39    1.02
   1   0   0  106.46    0.98
  -1   0  -1    0.03    0.04
   1   0   1    0.02    0.04
  -1   0  -2 1119.70    6.73
   1   0   2 1401.36    8.26
  -1   0  -3    0.01    0.05
   1   0   3    0.04    0.05
  -1   0  -4  111.19    1.44
   1   0   4  118.62    1.24
  -1   0  -5   -0.01    0.07
   1   0   5    0.00    0.06
  -1   0  -6   15.71    0.62
  -1   0  -7    0.02    0.10
  -1   0  -8    4.98    0.43
  -1   0  -9    0.00    0.11
  -1   0 -10    1.61    0.35
  -1   0 -11    0.06    0.17
  -1  -1  11    3.63    0.41
  -1   1  11    3.37    0.39
  -1  -1  10    0.04    0.09
  -1   1  10    0.15    0.13
  -1  -1   9    5.17    0.45
  -1   1   9    5.03    0.44
  -1  -1   8    0.43    0.17
  -1   1   8    0.38    0.16
  -1  -1   7   30.03    0.92
  -1   1   7   30.76    0.93
  -1  -1   6    2.69    0.27
  -1   1   6    2.72    0.27
   1   1  -6    2.61    0.27
  -1  -1   5   67.91    1.18
  -1   1   5   70.71    1.20
   1   1  -5   63.81    1.13
  -1  -1   4   14.78    0.48
  -1   1   4   15.58    0.49
   1   1  -4   14.63    0.48
  -1  -1   3  107.55    1.23
  -1   1   3  110.52    1.26
   1   1  -3  105.17    1.23
  -1  -1   2    0.49    0.08
  -1   1   2    0.56    0.09
   1   1  -2    0.47    0.06
   1   1  -2    0.47    0.08
  -1  -1   1    6.66    0.20
  -1   1   1    6.35    0.21
   1   1  -1    5.88    0.18
   1   1  -1    6.04    0.19
  -1  -1   0   42.63    0.50
  -1   1   0   41.16    0.55
   1  -1   0   37.93    0.52
   1   1   0   41.60    0.55
   1   1   0   42.18    0.46
  -1  -1  -1  115.96    1.04
  -1   1  -1  110.99    1.08
   1  -1   1  105.89    0.99
   1   1   1  109.70    1.06
   1   1   1  112.92    0.97
  -1  -1  -2   16.19    0.38
  -1   1  -2   15.27    0.29
  -1   1  -2   15.04    0.40
   1  -1   2   15.46    0.33
   1   1   2   15.57    0.37
  -1  -1  -3  215.70    1.94
  -1   1  -3  205.91    1.69
  -1   1  -3  205.30    1.94
   1  -1   3  214.52    1.71
   1   1   3  215.56    1.84
  -1  -1  -4    7.94    0.36
  -1   1  -4    7.41    0.30
  -1   1  -4    7.72    0.36
   1  -1   4    7.71    0.27
   1   1   4    8.05    0.31
  -1  -1  -5    0.13    0.10
  -1   1  -5    0.11    0.09
   1  -1   5    0.14    0.07
   1   1   5    0.16    0.09
  -1  -1  -6   -0.01    0.07
  -1   1  -6   -0.02    0.07
   1   1   6   -0.02    0.08
  -1  -1  -7   15.23    0.67
  -1   1  -7   15.22    0.68
  -1  -1  -8    0.63    0.21
  -1   1  -8    0.41    0.18
  -1  -1  -9    3.93    0.41
  -1   1  -9    4.12    0.42
  -1  -1 -10    0.56    0.24
  -1   1 -10    0.41    0.20
  -1  -1 -11    1.61    0.40
  -1  -2  11    0.08    0.18
  -1   2  11    0.29    0.11
  -1  -2  10    1.97    0.35
  -1   2  10    2.35    0.36
  -1  -2   9    0.21    0.13
  -1   2   9    0.30    0.15
  -1  -2   8    4.66    0.41
  -1   2   8    5.06    0.42
  -1  -2   7    3.11    0.31
  -1   2   7    3.27    0.31
   1   2  -7    3.00    0.30
  -1  -2   6   49.91    1.10
  -1   2   6   50.18    1.10
   1   2  -6   47.01    1.07
  -1  -2   5    3.70    0.28
  -1   2   5    3.70    0.28
   1   2  -5    3.30    0.27
  -1  -2   4   66.10    1.05
  -1   2   4   65.57    1.05
   1   2  -4   59.83    1.01
  -1  -2   3    1.10    0.12
  -1   2   3    1.12    0.13
   1   2  -3    1.07    0.13
  -1  -2   2  134.54    1.26
  -1   2   2  136.78    1.33
   1   2  -2  134.87    1.13
   1   2  -2  128.98    1.29
  -1  -2   1    5.99    0.18
  -1   2   1    5.93    0.21
   1   2  -1    5.87    0.19
   1   2  -1    5.67    0.21
  -1  -2   0   33.81    0.40
  -1   2   0   33.63    0.44
  -1   2   0   33.73    0.52
   1   2   0   32.65    0.51
   1   2   0   33.67    0.46
  -1  -2  -1   21.32    0.34
  -1   2  -1   22.11    0.34
   1  -2   1   19.47    0.37
   1   2   1   21.99    0.36
  -1  -2  -2   67.18    0.80
  -1   2  -2   65.07    0.73
  -1   2  -2   64.72    0.90
   1  -2   2   60.51    0.71
  -1  -2  -3    4.35    0.23
  -1   2  -3    3.99    0.20
  -1   2  -3    4.14    0.25
   1  -2   3    4.08    0.18
  -1  -2  -4    2.15    0.19
  -1   2  -4    2.10    0.18
  -1   2  -4    2.30    0.21
   1  -2   4    2.18    0.14
  -1  -2  -5    0.13    0.09
  -1   2  -5    0.23    0.10
  -1   2  -5    0.11    0.09
   1  -2   5    0.11    0.06
  -1  -2  -6    9.86    0.49
  -1   2  -6    9.04    0.43
  -1   2  -6    9.05    0.48
  -1  -2  -7    0.18    0.13
  -1   2  -7    0.18    0.12
  -1  -2  -8    9.35    0.56
  -1   2  -8    9.10    0.57
  -1  -2  -9   -0.01    0.10
  -1   2  -9    0.09    0.13
  -1  -2 -10    3.36    0.41
  -1   2 -10    3.64    0.42
   1   2  11    0.08    0.15
  -1  -3  11    0.19    0.19
  -1   3  11    0.28    0.13
  -1  -3  10    2.11    0.37
  -1   3  10    2.43    0.36
  -1  -3   9    0.82    0.23
  -1   3   9    1.06    0.25
  -1  -3   8    0.46    0.18
  -1   3   8    0.70    0.20
   1   3  -8    0.73    0.21
  -1   3   7    5.98    0.41
   1   3  -7    6.43    0.44
  -1   3   6    7.18    0.42
   1   3  -6    6.00    0.39
   1   3  -6    7.20    0.42
  -1   3   5   41.00    0.90
   1   3  -5   38.53    0.90
   1   3  -5   41.58    0.92
  -1   3   4    4.23    0.27
   1   3  -4    3.68    0.26
   1   3  -4    4.00    0.26
  -1  -3   3   27.66    0.58
  -1   3   3   27.77    0.60
   1   3  -3   26.92    0.38
   1   3  -3   25.79    0.61
  -1  -3   2   13.24    0.33
  -1   3   2   13.90    0.37
   1   3  -2   14.52    0.30
   1   3  -2   13.33    0.39
  -1  -3   1   39.15    0.49
  -1   3   1   37.10    0.59
  -1   3   1   38.43    0.59
   1   3  -1   37.68    0.55
   1   3  -1   36.98    0.60
  -1  -3   0    0.14    0.03
  -1   3   0    0.15    0.05
  -1   3   0    0.16    0.06
   1   3   0    0.12    0.05
  -1  -3  -1   95.50    0.85
  -1   3  -1   98.97    0.98
  -1   3  -1   92.01    1.04
   1   3   1   97.85    1.01
  -1  -3  -2    1.69    0.12
  -1   3  -2    1.77    0.13
  -1   3  -2    1.87    0.16
   1   3   2    1.63    0.13
  -1  -3  -3   73.54    0.96
  -1   3  -3   73.35    0.95
  -1   3  -3   74.69    1.11
  -1  -3  -4    3.72    0.24
  -1   3  -4    3.51    0.23
  -1   3  -4    3.85    0.27
   1  -3   4    3.38    0.16
  -1  -3  -5    5.97    0.34
  -1   3  -5    5.96    0.32
  -1   3  -5    5.97    0.37
  -1  -3  -6   -0.04    0.08
  -1   3  -6    0.02    0.09
  -1   3  -6    0.05    0.08
  -1  -3  -7    6.28    0.43
  -1   3  -7    5.18    0.37
  -1   3  -7    6.29    0.45
  -1  -3  -8    0.19    0.14
  -1   3  -8    0.22    0.14
  -1  -3  -9    2.77    0.38
  -1   3  -9    2.53    0.38
  -1   3 -10    0.36    0.21
   1   3  11    0.89    0.27
  -1  -4  11    0.13    0.20
  -1   4  11    0.06    0.10
  -1  -4  10    1.49    0.32
  -1   4  10    1.60    0.31
  -1  -4   9    0.57    0.20
  -1   4   9    0.69    0.21
   1   4  -9    0.45    0.20
  -1  -4   8    7.55    0.51
  -1   4   8    7.73    0.51
   1   4  -8    7.28    0.50
  -1   4   7    3.04    0.31
   1   4  -7    3.01    0.32
   1   4  -7    3.36    0.33
  -1   4   6   23.69    0.75
   1   4  -6   23.47    0.78
   1   4  -6   22.83    0.75
  -1   4   5    6.54    0.37
   1   4  -5    5.37    0.35
   1   4  -5    6.09    0.36
  -1   4   4    9.14    0.39
   1   4  -4    8.58    0.19
   1   4  -4    8.65    0.40
   1   4  -4    8.77    0.38
  -1   4   3    3.94    0.23
   1   4  -3    4.22    0.16
   1   4  -3    3.73    0.25
   1   4  -3    3.82    0.22
  -1  -4   2    4.44    0.20
  -1   4   2    4.87    0.23
   1   4  -2    4.75    0.19
   1   4  -2    4.34    0.24
  -1  -4   1    0.08    0.04
  -1   4   1    0.09    0.06
  -1   4   1    0.07    0.05
   1   4  -1    0.10    0.06
  -1   4   0   24.37    0.49
  -1   4   0   23.36    0.47
   1   4   0   23.58    0.50
  -1  -4  -1    0.99    0.07
  -1   4  -1    1.00    0.11
  -1   4  -1    1.10    0.12
   1   4   1    1.04    0.12
  -1  -4  -2   50.96    0.64
  -1   4  -2   49.21    0.75
  -1   4  -2   48.96    0.82
   1   4   2   49.83    0.78
  -1  -4  -3    0.59    0.10
  -1   4  -3    0.51    0.10
  -1   4  -3    0.51    0.12
   1   4   3    0.64    0.12
  -1  -4  -4    7.82    0.34
  -1   4  -4    6.74    0.32
  -1   4  -4    7.39    0.39
  -1  -4  -5    0.16    0.10
  -1   4  -5    0.32    0.12
  -1   4  -5    0.29    0.12
  -1  -4  -6    4.58    0.33
  -1   4  -6    4.39    0.32
  -1   4  -6    4.45    0.35
  -1  -4  -7    0.23    0.14
  -1   4  -7    0.29    0.14
  -1   4  -7    0.23    0.13
  -1  -4  -8    0.51    0.19
  -1   4  -8    0.43    0.17
  -1   4  -8    0.49    0.17
  -1   4  -9    0.45    0.17
  -1   4 -10    1.10    0.27
   1   4  10    1.39    0.30
   1   4  11    0.29    0.18
  -1   5  11    0.88    0.24
  -1  -5  10   -0.02    0.13
  -1   5  10    0.07    0.11
   1   5 -10    0.08    0.16
  -1  -5   9    7.18    0.54
  -1   5   9    7.74    0.54
   1   5  -9    7.10    0.54
  -1   5   8    0.06    0.11
   1   5  -8    0.06    0.12
  -1   5   7    7.16    0.46
   1   5  -7    6.24    0.45
   1   5  -7    6.50    0.44
  -1   5   6    0.05    0.10
   1   5  -6    0.03    0.10
   1   5  -6    0.06    0.09
  -1   5   5   23.82    0.69
   1   5  -5   23.78    0.75
   1   5  -5   25.75    0.73
  -1   5   4   23.67    0.63
   1   5  -4   23.54    0.69
   1   5  -4   22.88    0.61
  -1   5   3    5.38    0.27
   1   5  -3    5.07    0.20
   1   5  -3    4.45    0.28
   1   5  -3    4.93    0.25
  -1   5   2    0.13    0.07
  -1   5   2    0.21    0.07
   1   5  -2    0.21    0.09
  -1  -5   1  126.82    1.06
  -1   5   1  121.26    1.39
  -1   5   1  123.12    1.26
   1   5  -1  120.96    1.40
  -1   5   0    9.48    0.34
  -1   5   0    9.15    0.31
   1   5   0    9.07    0.34
  -1   5  -1  107.37    1.24
  -1   5  -1  106.20    1.22
   1   5   1  107.79    1.28
  -1  -5  -2    1.33    0.10
  -1   5  -2    1.17    0.14
  -1   5  -2    1.22    0.15
   1   5   2    1.33    0.15
  -1  -5  -3   45.84    0.70
  -1   5  -3   43.38    0.81
  -1   5  -3   47.50    0.91
   1   5   3   45.19    0.85
  -1  -5  -4    1.38    0.16
  -1   5  -4    1.48    0.18
  -1   5  -4    1.66    0.21
   1   5   4    1.61    0.19
  -1  -5  -5   28.45    0.72
  -1   5  -5   27.21    0.74
  -1   5  -5   23.87    0.76
  -1  -5  -6    0.06    0.10
  -1   5  -6    0.01    0.11
  -1   5  -6    0.01    0.08
  -1  -5  -7    4.58    0.36
  -1   5  -7    4.11    0.34
  -1   5  -7    3.73    0.36
  -1   5  -8    0.65    0.20
  -1   5  -8    0.82    0.22
   1   5   8    0.79    0.23
  -1   5  -9    1.64    0.31
   1   5   9    1.62    0.30
  -1   5 -10    0.10    0.09
  -1   6  11    0.08    0.10
  -1  -6  10    2.67    0.42
  -1   6  10    2.84    0.33
   1   6 -10    2.73    0.41
  -1  -6   9    0.09    0.15
  -1   6   9    0.24    0.14
   1   6  -9    0.19    0.16
  -1   6   8    7.42    0.50
   1   6  -8    6.75    0.51
  -1   6   7    0.22    0.13
   1   6  -7    0.24    0.15
   1   6  -7    0.19    0.13
  -1   6   6   31.38    0.87
   1   6  -6   38.62    1.06
   1   6  -6   38.33    0.99
  -1   6   5    0.05    0.09
   1   6  -5    0.09    0.11
   1   6  -5    0.21    0.12
  -1   6   4   28.05    0.69
   1   6  -4   27.47    0.78
   1   6  -4   27.59    0.68
  -1   6   3    0.56    0.14
  -1   6   3    0.57    0.12
   1   6  -3    0.54    0.09
   1   6  -3    0.62    0.15
   1   6  -3    0.74    0.12
  -1   6   2   70.93    1.14
  -1   6   2   72.43    0.99
   1   6  -2   70.71    1.15
   1   6  -2   71.04    0.85
  -1  -6   1    6.14    0.17
  -1   6   1    6.25    0.31
  -1   6   1    5.48    0.25
   1   6  -1    5.40    0.30
  -1   6   0  160.35    1.71
  -1   6   0  157.05    1.53
   1   6   0  158.19    1.73
  -1   6  -1   27.04    0.63
  -1   6  -1   28.03    0.60
   1   6   1   26.63    0.65
  -1   6  -2  151.05    1.68
  -1   6  -2  149.28    1.65
   1   6   2  152.51    1.73
   1   6   2  152.39    1.24
  -1   6  -3    6.45    0.34
  -1   6  -3    6.49    0.35
   1   6   3    6.36    0.34
   1   6   3    6.42    0.25
  -1   6  -4   52.75    1.02
  -1   6  -4   54.56    1.10
   1   6   4   52.86    1.05
   1   6   4   55.88    0.90
  -1   6  -5    0.04    0.10
  -1   6  -5    0.11    0.09
   1   6   5   -0.01    0.10
   1   6   5    0.07    0.10
  -1   6  -6   18.64    0.68
  -1   6  -6   18.72    0.74
   1   6   6   20.07    0.73
   1   6   6   19.87    0.68
  -1   6  -7    0.58    0.19
  -1   6  -7    0.72    0.22
   1   6   7    0.73    0.19
  -1   6  -8    2.79    0.33
  -1   6  -9    0.14    0.10
  -1   6 -10    2.50    0.41
  -1  -7  10    0.41    0.23
   1   7 -10    0.29    0.19
  -1  -7   9    5.73    0.51
  -1   7   9    6.44    0.49
   1   7  -9    5.61    0.50
  -1   7   8    0.77    0.21
   1   7  -8    0.67    0.21
  -1   7   7   30.47    0.93
   1   7  -7   27.26    0.96
   1   7  -7   30.68    0.97
  -1   7   6    0.60    0.17
   1   7  -6    0.68    0.20
   1   7  -6    0.72    0.19
  -1   7   5   76.18    1.29
   1   7  -5   72.06    1.42
   1   7  -5   75.56    1.31
  -1   7   4    7.32    0.43
  -1   7   4    9.88    0.42
   1   7  -4    7.54    0.43
   1   7  -4    9.19    0.40
  -1   7   3   16.05    0.59
  -1   7   3   16.13    0.49
   1   7  -3   15.57    0.58
   1   7  -3   16.23    0.46
  -1   7   2   15.71    0.56
  -1   7   2   15.70    0.45
   1   7  -2   13.17    0.51
   1   7  -2   14.57    0.36
  -1  -7   1   37.89    0.46
  -1   7   1   38.13    0.84
  -1   7   1   37.60    0.68
   1   7  -1   36.71    0.84
  -1   7   0    0.08    0.07
  -1   7   0    0.03    0.05
   1   7   0    0.02    0.07
  -1   7  -1   32.09    0.75
  -1   7  -1   32.32    0.67
   1   7   1   32.03    0.77
  -1   7  -2    0.51    0.13
  -1   7  -2    0.45    0.12
   1   7   2    0.43    0.13
  -1   7  -3   34.89    0.83
  -1   7  -3   35.49    0.83
   1   7   3   35.39    0.86
  -1   7  -4    1.56    0.22
  -1   7  -4    1.45    0.22
   1   7   4    1.65    0.22
  -1   7  -5    6.79    0.42
  -1   7  -5    7.36    0.44
   1   7   5    7.02    0.42
  -1   7  -6    2.71    0.29
  -1   7  -6    3.25    0.32
   1   7   6    3.23    0.32
  -1   7  -7    4.44    0.38
  -1   7  -7    3.92    0.38
   1   7   7    4.14    0.38
  -1   7  -8    0.28    0.15
   1   7   8    0.13    0.14
  -1   7  -9    4.06    0.41
  -1   7 -10    0.29    0.17
  -1  -8  10    1.27    0.34
   1   8 -10    0.94    0.30
  -1  -8   9    0.51    0.23
   1   8  -9    0.16    0.16
   1   8  -8    0.23    0.16
  -1   8   7    0.49    0.16
   1   8  -7    0.47    0.18
   1   8  -7    0.36    0.15
  -1   8   6   33.43    1.05
  -1   8   6   34.48    0.92
   1   8  -6   30.71    1.00
   1   8  -6   33.61    0.95
  -1   8   5    0.61    0.18
  -1   8   5    0.69    0.17
   1   8  -5    0.66    0.19
   1   8  -5    0.83    0.19
  -1   8   4   18.02    0.69
  -1   8   4   19.67    0.60
   1   8  -4   18.42    0.70
   1   8  -4   18.69    0.58
  -1   8   3    0.61    0.16
  -1   8   3    0.86    0.14
   1   8  -3    0.65    0.17
   1   8  -3    0.73    0.13
  -1   8   2   52.46    1.10
  -1   8   2   53.90    0.88
   1   8  -2   50.75    1.08
  -1   8   1   17.59    0.61
  -1   8   1   17.70    0.48
   1   8  -1   17.13    0.61
  -1   8   0   14.75    0.55
  -1   8   0   15.25    0.45
   1   8   0   14.63    0.55
  -1   8  -1    0.18    0.10
  -1   8  -1    0.24    0.09
   1   8   1    0.18    0.10
  -1   8  -2   42.95    0.95
  -1   8  -2   43.89    0.88
   1   8   2   43.84    0.99
  -1   8  -3    0.03    0.09
  -1   8  -3    0.09    0.09
   1   8   3    0.10    0.10
  -1   8  -4    6.93    0.42
  -1   8  -4    7.21    0.42
   1   8   4    7.34    0.43
  -1   8  -5    2.01    0.27
  -1   8  -5    1.68    0.25
   1   8   5    1.94    0.27
  -1   8  -6    6.81    0.46
  -1   8  -6    6.65    0.46
   1   8   6    6.61    0.46
  -1   8  -7    0.96    0.23
  -1   8  -7    0.92    0.23
   1   8   7    1.22    0.26
  -1   8  -8    3.70    0.38
   1   8   8    4.48    0.41
  -1   8  -9    0.28    0.14
  -1  -9  10    0.01    0.25
  -1  -9   9    0.57    0.26
  -1   9   9    0.48    0.17
   1   9  -9    0.47    0.22
  -1   9   8    0.88    0.22
   1   9  -8    0.65    0.23
  -1   9   7    0.87    0.23
   1   9  -7    0.65    0.21
   1   9  -7    0.71    0.21
  -1   9   6    4.12    0.40
   1   9  -6    3.95    0.39
   1   9  -6    3.77    0.32
  -1   9   5   15.57    0.71
   1   9  -5   16.13    0.72
  -1   9   4    0.70    0.19
   1   9  -4    0.78    0.20
  -1   9   3   11.61    0.56
   1   9  -3   12.03    0.57
  -1   9   2    2.53    0.26
  -1   9   2    2.68    0.21
   1   9  -2    2.30    0.25
  -1   9   1   34.62    0.91
  -1   9   1   35.93    0.71
   1   9  -1   27.39    0.82
  -1   9   0    0.64    0.16
  -1   9   0    0.65    0.12
   1   9   0    0.57    0.16
  -1   9  -1   29.00    0.82
  -1   9  -1   29.82    0.69
   1   9   1   28.78    0.83
  -1   9  -2    0.00    0.08
  -1   9  -2    0.02    0.08
   1   9   2    0.00    0.07
  -1   9  -3   35.62    0.94
  -1   9  -3   37.33    0.89
   1   9   3   36.67    0.98
  -1   9  -4    0.25    0.13
  -1   9  -4    0.24    0.12
   1   9   4    0.18    0.12
  -1   9  -5    3.20    0.32
  -1   9  -5    3.31    0.31
   1   9   5    3.10    0.32
  -1   9  -6   -0.01    0.10
  -1   9  -6   -0.01    0.10
   1   9   6    0.20    0.12
  -1   9  -7    3.20    0.35
  -1   9  -7    3.08    0.34
   1   9   7    3.74    0.37
  -1   9  -8    0.17    0.11
   1   9   8    0.23    0.12
  -1   9  -9    1.54    0.31
  -1  10   9    0.10    0.13
   1  10  -9    0.12    0.16
  -1  10   8    0.71    0.20
   1  10  -8    0.31    0.19
  -1  10   7    0.53    0.17
   1  10  -7    0.23    0.16
  -1  10   6   18.58    0.83
   1  10  -6   18.40    0.84
  -1  10   5    2.08    0.31
   1  10  -5    2.27    0.32
  -1  10   4    1.32    0.25
   1  10  -4    1.26    0.25
  -1  10   3    4.01    0.35
   1  10  -3    3.95    0.36
  -1  10   2    2.76    0.29
   1  10  -2    2.20    0.27
  -1  10   1   12.90    0.59
   1  10  -1   12.10    0.58
  -1  10   0    2.30    0.26
   1  10   0    2.06    0.27
  -1  10  -1    0.04    0.08
   1  10   1    0.02    0.09
  -1  10  -2   36.46    0.99
  -1  10  -2   37.70    0.86
   1  10   2   37.67    1.02
  -1  10  -3    0.27    0.14
  -1  10  -3    0.33    0.14
   1  10   3    0.28    0.13
  -1  10  -4    4.51    0.38
  -1  10  -4    4.40    0.34
   1  10   4    4.14    0.37
  -1  10  -5    2.69    0.31
  -1  10  -5    2.98    0.31
   1  10   5    3.07    0.33
  -1  10  -6    0.08    0.14
  -1  10  -6    0.27    0.14
   1  10   6    0.44    0.18
  -1  10  -7    2.04    0.32
  -1  10  -7    1.82    0.31
   1  10   7    1.88    0.30
  -1  10  -8    0.18    0.12
   1  10   8    0.29    0.14
  -1  10  -9    0.23    0.13
  -1  11   8    0.34    0.12
   1  11  -8    0.20    0.16
  -1  11   7    5.93    0.50
   1  11  -7    6.32    0.54
  -1  11   6    0.29    0.13
   1  11  -6    0.30    0.17
  -1  11   5   14.55    0.73
   1  11  -5   15.08    0.75
  -1  11   4    2.10    0.32
   1  11  -4    1.39    0.27
  -1  11   3    0.80    0.21
   1  11  -3    0.81    0.22
  -1  11   2    1.07    0.23
   1  11  -2    1.10    0.23
  -1  11   1    7.98    0.49
   1  11  -1    8.06    0.50
  -1  11   0    2.26    0.28
   1  11   0    2.38    0.28
  -1  11  -1   14.52    0.65
   1  11   1   15.47    0.68
  -1  11  -2    0.96    0.22
   1  11   2    0.94    0.22
  -1  11  -3   17.74    0.74
   1  11   3   18.45    0.77
  -1  11  -4    5.62    0.44
   1  11   4    5.36    0.43
  -1  11  -5    2.27    0.32
   1  11   5    2.61    0.32
  -1  11  -6    0.12    0.14
   1  11   6    0.10    0.09
  -1  11  -7    0.68    0.23
   1  11   7    0.74    0.19
   1  11   8    0.09    0.10
  -1  12   8    1.36    0.31
   1  12  -8    0.88    0.30
  -1  12   7    0.61    0.18
   1  12  -7    0.32    0.19
  -1  12   6   11.16    0.68
   1  12  -6   10.72    0.68
  -1  12   5    0.04    0.09
   1  12  -5    0.13    0.12
  -1  12   4   11.63    0.67
   1  12  -4   11.64    0.66
  -1  12   3    1.69    0.30
   1  12  -3    1.85    0.30
  -1  12   2   18.90    0.80
   1  12  -2   18.05    0.79
  -1  12   1    1.08    0.24
   1  12  -1    1.05    0.24
  -1  12   0   21.00    0.83
   1  12   0   20.53    0.83
  -1  12  -1   13.08    0.66
   1  12   1   13.43    0.67
  -1  12  -2   10.26    0.59
   1  12   2   11.22    0.62
  -1  12  -3    6.19    0.47
   1  12   3    5.70    0.46
  -1  12  -4    6.83    0.51
   1  12   4    6.90    0.51
  -1  12  -5    2.25    0.33
   1  12   5    2.36    0.33
  -1  12  -6    4.84    0.46
   1  12   6    5.01    0.44
   1  12   7    0.15    0.12
  -1  13   7    3.35    0.40
   1  13  -7    3.15    0.45
  -1  13   6    0.15    0.11
   1  13  -6    0.16    0.17
  -1  13   5   13.85    0.77
   1  13  -5   13.05    0.76
  -1  13   4    0.59    0.21
   1  13  -4    0.34    0.17
  -1  13   3    7.82    0.56
   1  13  -3    6.78    0.52
  -1  13   2    2.03    0.32
   1  13  -2    1.91    0.31
  -1  13   1   22.11    0.90
   1  13  -1   21.50    0.89
  -1  13   0    0.05    0.11
   1  13   0    0.05    0.10
  -1  13  -1   12.47    0.67
   1  13   1   12.95    0.69
  -1  13  -2    0.11    0.13
   1  13   2    0.10    0.11
  -1  13  -3    6.47    0.50
   1  13   3    6.23    0.48
  -1  13  -4    1.32    0.28
   1  13   4    1.30    0.27
  -1  13  -5    7.14    0.55
   1  13   5    7.38    0.54
  -1  13  -6    1.13    0.30
   1  13   6    1.29    0.28
   1  13   7    2.16    0.35
  -1  14   6    5.76    0.53
   1  14  -6    5.02    0.53
  -1  14   5    0.11    0.10
   1  14  -5    0.15    0.16
  -1  14   4    3.90    0.44
   1  14  -4    4.44    0.46
  -1  14   3    0.13    0.12
   1  14  -3    0.17    0.15
  -1  14   2    5.17    0.47
   1  14  -2    6.19    0.50
  -1  14   1    0.39    0.19
   1  14  -1    0.45    0.16
  -1  14   0   15.77    0.79
   1  14   0   16.08    0.80
  -1  14  -1    1.26    0.28
   1  14   1    1.17    0.26
  -1  14  -2    8.59    0.59
   1  14   2    8.00    0.57
  -1  14  -3    1.19    0.27
   1  14   3    0.87    0.23
  -1  14  -4    6.84    0.55
   1  14   4    7.54    0.56
  -1  14  -5    0.17    0.17
   1  14   5    0.14    0.10
  -1  14  -6    3.12    0.43
   1  14   6    2.92    0.36
  -1  15   5    3.73    0.43
   1  15  -5    3.49    0.48
  -1  15   4    0.07    0.14
   1  15  -4    0.01    0.13
  -1  15   3    2.54    0.39
   1  15  -3    2.64    0.40
  -1  15   2    0.08    0.15
   1  15  -2   -0.04    0.08
  -1  15   1    6.29    0.53
   1  15  -1    6.24    0.52
  -1  15   0    0.36    0.18
   1  15   0    0.48    0.16
  -1  15  -1    3.13    0.39
   1  15   1    3.33    0.37
  -1  15  -2   -0.02    0.13
   1  15   2    0.17    0.10
  -1  15  -3    1.59    0.33
   1  15   3    2.16    0.34
  -1  15  -4   -0.06    0.15
   1  15   4    0.10    0.09
  -1  15  -5    2.28    0.39
   1  15   5    2.11    0.37
  -1  16   3    0.26    0.19
   1  16  -3    0.53    0.24
  -1  16   2    1.85    0.36
   1  16  -2    2.11    0.38
  -1  16   1    0.66    0.24
   1  16  -1    0.64    0.21
  -1  16   0    1.78    0.36
   1  16   0    1.52    0.31
  -1  16  -1    0.16    0.16
   1  16   1    0.21    0.11
  -1  16  -2    2.32    0.39
   1  16   2    2.63    0.39
  -1  16  -3   -0.03    0.13
   1  16   3    0.18    0.12
  -1  16  -4    0.85    0.29
  -2   0  11    0.09    0.10
  -2   0  10    2.72    0.38
  -2   0   9    0.02    0.08
  -2   0   8    6.48    0.47
  -2   0   7   -0.04    0.08
  -2   0   6    9.52    0.49
  -2   0   5   -0.02    0.07
  -2   0   4  123.97    1.59
  -2   0   3    0.01    0.05
   2   0  -3   -0.01    0.05
  -2   0   2   25.26    0.57
   2   0  -2   22.81    0.52
   2   0  -2   24.68    0.52
  -2   0   1   -0.01    0.03
   2   0  -1    0.07    0.06
   2   0  -1    0.02    0.04
  -2   0   0  121.55    1.29
   2   0   0  111.39    1.26
  -2   0  -1    0.00    0.04
   2   0   1   -0.02    0.05
  -2   0  -2   38.83    0.75
   2   0   2   37.47    0.72
  -2   0  -3    0.01    0.06
   2   0   3    0.05    0.08
  -2   0  -4  352.73    3.15
   2   0   4  342.81    2.86
  -2   0  -5    0.02    0.08
   2   0   5   -0.03    0.09
  -2   0  -6   38.16    1.03
  -2   0  -7    0.22    0.14
  -2   0  -8    2.68    0.37
  -2   0  -9    0.08    0.14
  -2   0 -10    1.07    0.29
  -2  -1  11    5.27    0.53
  -2   1  11    5.17    0.50
  -2  -1  10    2.19    0.36
  -2   1  10    2.53    0.37
  -2  -1   9    9.27    0.60
  -2   1   9   10.24    0.63
  -2  -1   8    0.15    0.12
  -2   1   8    0.20    0.13
  -2  -1   7   21.20    0.79
  -2   1   7   21.90    0.80
  -2  -1   6    0.80    0.18
  -2   1   6    0.85    0.19
   2   1  -6    0.72    0.17
  -2  -1   5   60.89    1.16
  -2   1   5   61.39    1.17
   2   1  -5   57.79    1.13
  -2  -1   4    2.13    0.20
  -2   1   4    1.77    0.20
   2   1  -4    1.97    0.21
  -2  -1   3  174.30    1.80
  -2   1   3  169.27    1.80
   2   1  -3  156.73    1.53
   2   1  -3  157.21    1.67
  -2  -1   2   38.57    0.70
  -2   1   2   38.91    0.73
   2   1  -2   35.62    0.65
   2   1  -2   34.94    0.63
  -2  -1   1   75.38    0.95
  -2   1   1   75.02    1.01
   2  -1  -1   66.48    0.94
   2   1  -1   69.58    0.95
   2   1  -1   71.22    0.82
  -2  -1   0    0.16    0.06
  -2   1   0    0.15    0.07
   2  -1   0    0.18    0.08
   2   1   0    0.18    0.08
   2   1   0    0.11    0.04
  -2  -1  -1   30.72    0.59
  -2   1  -1   30.56    0.63
   2  -1   1   27.37    0.59
   2   1   1   29.75    0.63
  -2  -1  -2    8.59    0.33
  -2   1  -2    8.25    0.35
   2  -1   2    8.16    0.33
   2   1   2    7.97    0.34
   2   1   2    8.85    0.19
  -2  -1  -3   24.03    0.62
  -2   1  -3   22.61    0.63
   2  -1   3   22.10    0.55
   2   1   3   23.13    0.60
  -2  -1  -4    9.63    0.44
  -2   1  -4    9.54    0.45
   2  -1   4    8.75    0.37
   2   1   4    9.42    0.41
  -2  -1  -5   58.17    1.17
  -2   1  -5   50.39    1.12
   2  -1   5   58.64    0.99
   2   1   5   63.58    1.12
  -2  -1  -6    0.81    0.19
  -2   1  -6    0.67    0.19
   2   1   6    0.81    0.18
  -2  -1  -7   -0.01    0.11
  -2   1  -7    0.07    0.10
  -2  -1  -8    0.03    0.11
  -2   1  -8    0.13    0.13
  -2  -1  -9    2.88    0.41
  -2   1  -9    2.83    0.41
  -2  -1 -10    0.08    0.15
  -2   1 -10    0.22    0.17
  -2  -2  11    1.29    0.33
  -2   2  11    1.21    0.29
  -2  -2  10    4.62    0.46
  -2   2  10    4.90    0.46
  -2  -2   9    1.40    0.28
  -2   2   9    1.90    0.33
  -2  -2   8    8.31    0.54
  -2   2   8    8.52    0.55
  -2  -2   7    1.75    0.27
  -2   2   7    1.69    0.27
   2   2  -7    1.57    0.26
  -2  -2   6   14.21    0.60
  -2   2   6   15.17    0.62
   2   2  -6   13.34    0.59
  -2  -2   5   13.86    0.54
  -2   2   5   14.24    0.56
   2   2  -5   12.63    0.53
  -2  -2   4   89.63    1.31
  -2   2   4   86.87    1.32
   2   2  -4   82.34    1.27
  -2  -2   3    6.74    0.31
  -2   2   3    6.44    0.32
   2   2  -3    5.97    0.26
   2   2  -3    6.18    0.31
  -2  -2   2   85.47    1.07
  -2   2   2   85.09    1.15
   2   2  -2   80.49    1.02
   2   2  -2   79.73    1.03
  -2  -2   1    1.43    0.13
  -2   2   1    1.30    0.14
   2   2  -1    1.40    0.14
   2   2  -1    1.27    0.12
  -2  -2   0   99.72    1.07
  -2   2   0   98.63    0.91
  -2   2   0   94.10    1.18
   2  -2   0   86.33    1.11
   2   2   0   96.82    1.20
   2   2   0   97.20    0.95
  -2  -2  -1    1.03    0.11
  -2   2  -1    1.11    0.08
  -2   2  -1    1.08    0.14
   2  -2   1    1.07    0.14
   2   2   1    1.20    0.14
   2   2   1    1.09    0.08
  -2  -2  -2    0.15    0.07
  -2   2  -2    0.14    0.04
  -2   2  -2    0.17    0.07
   2  -2   2    0.18    0.08
   2   2   2    0.14    0.08
   2   2   2    0.16    0.05
  -2  -2  -3    3.43    0.23
  -2   2  -3    3.45    0.17
  -2   2  -3    3.19    0.25
   2  -2   3    3.40    0.23
   2   2   3    3.44    0.25
   2   2   3    3.56    0.18
  -2  -2  -4   17.17    0.56
  -2   2  -4   16.77    0.42
  -2   2  -4   15.98    0.59
   2  -2   4   15.67    0.48
   2   2   4   16.80    0.56
  -2  -2  -5    0.06    0.09
  -2   2  -5    0.06    0.08
   2  -2   5    0.00    0.09
   2   2   5    0.18    0.11
  -2  -2  -6    0.17    0.11
  -2   2  -6    0.12    0.11
   2   2   6    0.13    0.11
  -2  -2  -7    0.61    0.19
  -2   2  -7    0.40    0.17
  -2  -2  -8    0.93    0.26
  -2   2  -8    0.94    0.24
  -2  -2  -9    0.20    0.15
  -2   2  -9    0.13    0.14
  -2  -2 -10    1.92    0.37
  -2   2 -10    2.22    0.41
  -2  -3  11    2.37    0.42
  -2   3  11    2.96    0.37
  -2  -3  10    0.22    0.15
  -2   3  10    0.22    0.10
  -2  -3   9    1.01    0.25
  -2   3   9    0.82    0.22
  -2  -3   8    6.60    0.49
  -2   3   8    5.99    0.46
   2   3  -8    6.27    0.48
  -2  -3   7    3.26    0.32
  -2   3   7    3.11    0.32
   2   3  -7    2.88    0.31
  -2  -3   6    0.33    0.13
  -2   3   6    0.49    0.16
   2   3  -6    0.41    0.15
  -2  -3   5   10.12    0.47
  -2   3   5    9.84    0.48
   2   3  -5    9.34    0.47
  -2  -3   4   27.78    0.70
  -2   3   4   27.31    0.73
   2   3  -4   24.39    0.51
   2   3  -4   24.74    0.69
  -2  -3   3   72.13    1.05
  -2   3   3   69.34    1.11
   2   3  -3   69.32    0.92
   2   3  -3   67.84    1.08
  -2  -3   2    2.91    0.18
  -2   3   2    3.14    0.22
   2   3  -2    3.01    0.20
   2   3  -2    2.93    0.21
  -2  -3   1   24.88    0.48
  -2   3   1   24.81    0.59
   2   3  -1   24.12    0.56
   2   3  -1   24.25    0.52
  -2  -3   0   24.38    0.46
  -2   3   0   23.31    0.43
  -2   3   0   23.43    0.57
   2   3   0   22.46    0.56
   2   3   0   23.08    0.46
  -2  -3  -1   30.12    0.53
  -2   3  -1   31.28    0.47
  -2   3  -1   29.29    0.66
   2   3   1   28.90    0.66
   2   3   1   30.73    0.51
  -2  -3  -2    0.39    0.09
  -2   3  -2    0.40    0.07
  -2   3  -2    0.51    0.13
   2  -3   2    0.40    0.11
   2   3   2    0.40    0.11
   2   3   2    0.52    0.08
  -2  -3  -3   29.01    0.65
  -2   3  -3   27.67    0.51
  -2   3  -3   26.45    0.72
   2  -3   3   24.42    0.58
   2   3   3   28.74    0.73
   2   3   3   28.35    0.55
  -2  -3  -4    1.14    0.17
  -2   3  -4    0.95    0.13
  -2   3  -4    0.91    0.18
   2  -3   4    1.04    0.15
   2   3   4    1.03    0.18
   2   3   4    1.06    0.14
  -2  -3  -5   18.57    0.63
  -2   3  -5   17.24    0.67
   2   3   5   17.86    0.63
  -2  -3  -6    1.31    0.22
  -2   3  -6    1.08    0.23
   2   3   6    1.18    0.22
  -2  -3  -7    1.30    0.25
  -2   3  -7    1.33    0.27
  -2  -3  -8    0.16    0.14
  -2   3  -8   -0.07    0.12
  -2  -3  -9    1.11    0.28
  -2   3  -9    1.49    0.33
  -2  -3 -10    0.01    0.16
  -2   3 -10    0.05    0.15
  -2   4  11    0.37    0.18
  -2  -4  10    1.63    0.33
  -2   4  10    1.85    0.33
  -2  -4   9    0.62    0.22
  -2   4   9    0.41    0.18
   2   4  -9    0.40    0.18
  -2  -4   8    2.42    0.34
  -2   4   8    2.32    0.33
   2   4  -8    2.36    0.33
  -2  -4   7    3.36    0.33
  -2   4   7    3.30    0.33
   2   4  -7    3.09    0.33
  -2  -4   6   25.60    0.80
  -2   4   6   26.73    0.84
   2   4  -6   25.58    0.84
  -2  -4   5    7.75    0.41
  -2   4   5    8.05    0.43
   2   4  -5    7.17    0.42
  -2  -4   4   46.62    0.91
  -2   4   4   44.78    0.95
   2   4  -4   44.75    0.71
   2   4  -4   42.31    0.94
  -2  -4   3    9.17    0.36
  -2   4   3    9.42    0.41
   2   4  -3    8.88    0.32
   2   4  -3    8.55    0.39
  -2  -4   2   24.64    0.52
  -2   4   2   22.98    0.60
   2   4  -2   24.17    0.56
   2   4  -2   22.61    0.58
  -2  -4   1    6.43    0.23
  -2   4   1    6.28    0.27
  -2   4   1    6.13    0.30
   2   4  -1    6.31    0.30
   2   4  -1    6.32    0.29
  -2  -4   0    3.05    0.15
  -2   4   0    3.21    0.19
  -2   4   0    2.89    0.21
   2   4   0    2.92    0.22
   2   4   0    2.98    0.19
  -2  -4  -1    0.15    0.06
  -2   4  -1    0.15    0.06
  -2   4  -1    0.16    0.08
   2   4   1    0.09    0.07
   2   4   1    0.15    0.07
  -2  -4  -2   19.60    0.45
  -2   4  -2   19.04    0.43
  -2   4  -2   18.65    0.58
   2   4   2   18.40    0.58
   2   4   2   20.41    0.48
  -2  -4  -3    0.04    0.06
  -2   4  -3    0.01    0.06
  -2   4  -3   -0.07    0.05
   2   4   3   -0.03    0.07
   2   4   3   -0.03    0.06
  -2  -4  -4   17.92    0.55
  -2   4  -4   18.25    0.50
  -2   4  -4   16.67    0.63
   2   4   4   18.25    0.64
   2   4   4   17.66    0.52
  -2  -4  -5    0.03    0.08
  -2   4  -5   -0.02    0.06
   2   4   5    0.07    0.11
   2   4   5    0.01    0.08
  -2  -4  -6    2.50    0.27
  -2   4  -6    2.27    0.31
   2   4   6    2.27    0.26
  -2  -4  -7    0.17    0.14
  -2   4  -7    0.11    0.12
   2   4   7    0.09    0.10
  -2  -4  -8    1.60    0.29
  -2   4  -8    1.67    0.30
  -2  -4  -9   -0.02    0.13
  -2   4  -9    0.07    0.14
  -2   4 -10    0.03    0.16
  -2   5  11    5.71    0.52
  -2  -5  10   -0.06    0.12
  -2   5  10    0.08    0.08
   2   5 -10    0.17    0.14
  -2  -5   9    2.28    0.36
  -2   5   9    1.88    0.31
   2   5  -9    1.68    0.33
  -2  -5   8   -0.04    0.11
  -2   5   8   -0.03    0.10
   2   5  -8    0.03    0.11
  -2  -5   7   21.40    0.80
  -2   5   7   22.06    0.82
   2   5  -7   20.04    0.81
  -2  -5   6   -0.02    0.08
  -2   5   6   -0.03    0.07
   2   5  -6    0.00    0.09
  -2  -5   5   16.75    0.60
  -2   5   5   16.03    0.61
   2   5  -5   15.87    0.63
  -2  -5   4    0.30    0.11
  -2   5   4    0.41    0.13
   2   5  -4    0.32    0.09
   2   5  -4    0.29    0.13
  -2  -5   3   44.44    0.79
  -2   5   3   43.39    0.90
   2   5  -3   44.66    0.77
   2   5  -3   40.73    0.90
  -2  -5   2   40.72    0.67
  -2   5   2   38.26    0.79
  -2   5   2   38.14    0.80
   2   5  -2   39.56    0.75
   2   5  -2   37.25    0.80
  -2  -5   1    3.09    0.16
  -2   5   1    3.05    0.21
  -2   5   1    2.90    0.22
   2   5  -1    2.75    0.21
   2   5  -1    2.76    0.22
  -2  -5   0    0.15    0.05
  -2   5   0    0.17    0.07
  -2   5   0    0.16    0.07
   2   5   0    0.10    0.08
   2   5   0    0.09    0.08
  -2  -5  -1   63.52    0.72
  -2   5  -1   64.61    0.91
  -2   5  -1   60.08    1.04
   2   5   1   61.15    1.08
   2   5   1   63.87    0.96
  -2  -5  -2    4.13    0.20
  -2   5  -2    4.26    0.23
  -2   5  -2    4.01    0.28
   2   5   2    4.61    0.32
   2   5   2    4.29    0.25
  -2  -5  -3   48.54    0.80
  -2   5  -3   47.94    0.82
  -2   5  -3   46.34    1.01
   2   5   3   47.43    1.03
   2   5   3   50.57    0.89
  -2  -5  -4    1.30    0.16
  -2   5  -4    1.50    0.18
  -2   5  -4    1.35    0.22
   2   5   4    1.27    0.22
   2   5   4    1.44    0.18
  -2  -5  -5   12.86    0.51
  -2   5  -5   12.19    0.58
   2   5   5   12.35    0.57
   2   5   5   12.15    0.49
  -2  -5  -6    0.23    0.13
  -2   5  -6    0.25    0.14
   2   5   6    0.22    0.13
  -2  -5  -7    5.57    0.42
  -2   5  -7    5.24    0.44
   2   5   7    6.10    0.44
  -2   5  -8    0.05    0.08
  -2   5  -9    1.45    0.31
  -2  -6  10    1.88    0.36
  -2   6  10    2.16    0.34
   2   6 -10    1.76    0.36
  -2  -6   9    0.00    0.12
  -2   6   9    0.15    0.11
   2   6  -9    0.03    0.13
  -2  -6   8    6.71    0.50
  -2   6   8    6.72    0.49
   2   6  -8    5.46    0.47
  -2  -6   7    0.15    0.13
  -2   6   7    0.29    0.14
   2   6  -7    0.15    0.14
  -2  -6   6   21.79    0.74
  -2   6   6   22.14    0.78
   2   6  -6   21.22    0.81
  -2  -6   5    0.01    0.08
  -2   6   5    0.01    0.08
   2   6  -5    0.09    0.10
  -2  -6   4   74.24    1.17
  -2   6   4   72.13    1.27
   2   6  -4   64.70    1.27
  -2  -6   3    0.11    0.08
  -2   6   3    0.15    0.09
   2   6  -3    0.12    0.08
   2   6  -3    0.08    0.10
  -2  -6   2   46.93    0.71
  -2   6   2   44.67    0.92
  -2   6   2   45.37    0.90
   2   6  -2   46.56    0.86
   2   6  -2   43.61    0.92
  -2  -6   1    0.02    0.04
  -2   6   1    0.02    0.05
  -2   6   1    0.10    0.08
   2   6  -1    0.03    0.06
   2   6  -1    0.03    0.07
  -2   6   0   43.14    0.82
  -2   6   0   42.02    0.86
   2   6   0   40.83    0.88
   2   6   0   40.36    0.82
  -2   6  -1    6.61    0.31
  -2   6  -1    6.26    0.34
   2   6   1    6.10    0.32
  -2   6  -2   77.93    1.12
  -2   6  -2   69.62    1.21
   2   6   2   79.38    1.19
  -2   6  -3    6.61    0.33
  -2   6  -3    6.53    0.39
   2   6   3    7.08    0.36
  -2   6  -4   46.97    0.92
  -2   6  -4   42.39    1.05
   2   6   4   46.15    0.96
  -2   6  -5    0.39    0.15
   2   6   5    0.52    0.16
  -2   6  -6   13.52    0.67
   2   6   6   13.22    0.64
  -2   6  -7    0.20    0.12
   2   6   7    0.20    0.13
  -2   6  -8    4.77    0.44
  -2   6  -9    0.43    0.15
  -2  -7  10    0.02    0.15
  -2   7  10    0.05    0.08
   2   7 -10    0.11    0.17
  -2  -7   9    4.44    0.44
  -2   7   9    4.24    0.40
   2   7  -9    4.20    0.45
  -2  -7   8    1.19    0.26
  -2   7   8    1.20    0.25
   2   7  -8    0.96    0.25
  -2   7   7   17.59    0.75
   2   7  -7   16.16    0.77
  -2  -7   6    1.24    0.22
  -2   7   6    1.36    0.24
   2   7  -6    1.35    0.25
  -2  -7   5   55.41    1.11
  -2   7   5   53.72    1.16
   2   7  -5   50.99    1.23
  -2  -7   4    1.16    0.17
  -2   7   4    1.02    0.20
  -2   7   4    0.97    0.19
   2   7  -4    1.15    0.22
  -2  -7   3  149.26    1.57
  -2   7   3  142.69    1.91
  -2   7   3  148.52    1.84
   2   7  -3  150.86    1.67
   2   7  -3  137.64    1.90
  -2   7   2   13.17    0.52
  -2   7   2   13.50    0.50
   2   7  -2   13.70    0.49
   2   7  -2   13.07    0.53
  -2   7   1   15.13    0.53
  -2   7   1   13.73    0.50
   2   7  -1   14.79    0.53
   2   7  -1   13.23    0.51
  -2   7   0    6.69    0.35
  -2   7   0    6.92    0.36
   2   7   0    6.66    0.36
  -2   7  -1   28.90    0.71
  -2   7  -1   28.76    0.75
   2   7   1   29.96    0.75
  -2   7  -2    1.12    0.16
  -2   7  -2    1.06    0.19
   2   7   2    1.00    0.17
  -2   7  -3   12.03    0.47
  -2   7  -3   12.03    0.54
   2   7   3   12.52    0.51
  -2   7  -4    0.49    0.15
  -2   7  -4    0.47    0.16
   2   7   4    0.45    0.16
  -2   7  -5   11.56    0.59
   2   7   5   10.77    0.51
  -2   7  -6    0.68    0.20
  -2   7  -7    1.67    0.30
   2   7   7    2.18    0.32
  -2   7  -8    0.73    0.21
   2   7   8    0.71    0.19
  -2   7  -9    1.38    0.29
  -2  -8  10    2.80    0.43
  -2  -8   9    0.04    0.15
  -2   8   9    0.13    0.10
   2   8  -9    0.05    0.14
  -2  -8   8    5.52    0.46
  -2   8   8    5.18    0.43
   2   8  -8    4.55    0.45
  -2  -8   7    1.73    0.27
  -2   8   7    1.95    0.29
   2   8  -7    1.26    0.27
  -2  -8   6    0.27    0.14
  -2   8   6    0.22    0.13
   2   8  -6    0.24    0.14
  -2   8   5    1.22    0.24
  -2   8   5    1.40    0.23
   2   8  -5    1.11    0.24
  -2   8   4   51.21    1.21
  -2   8   4   55.80    1.14
   2   8  -4   52.09    1.23
  -2   8   3    0.15    0.11
  -2   8   3    0.24    0.12
   2   8  -3    0.29    0.12
   2   8  -3    0.29    0.13
  -2   8   2   24.36    0.75
  -2   8   2   24.10    0.69
   2   8  -2   25.26    0.69
   2   8  -2   21.44    0.72
  -2   8   1   -0.01    0.07
  -2   8   1    0.08    0.08
   2   8  -1    0.02    0.08
   2   8  -1    0.01    0.08
  -2   8   0   37.98    0.89
  -2   8   0   37.87    0.86
   2   8   0   36.28    0.90
  -2   8  -1   12.08    0.49
  -2   8  -1   11.90    0.50
   2   8   1   12.33    0.52
  -2   8  -2   13.15    0.52
  -2   8  -2   13.58    0.56
   2   8   2   14.14    0.57
  -2   8  -3    0.04    0.09
  -2   8  -3   -0.02    0.08
   2   8   3    0.09    0.10
  -2   8  -4   13.14    0.55
  -2   8  -4   11.74    0.57
   2   8   4   13.07    0.57
  -2   8  -5    0.08    0.11
   2   8   5   -0.02    0.08
  -2   8  -6    2.76    0.33
  -2   8  -7    0.34    0.13
  -2   8  -8    0.98    0.24
  -2   8  -9    0.38    0.16
   2   9  -9    3.89    0.45
   2   9  -8    0.07    0.14
  -2   9   7    0.06    0.11
   2   9  -7    0.14    0.13
  -2   9   6    0.79    0.22
  -2   9   6    1.13    0.23
   2   9  -6    0.94    0.24
  -2   9   5    0.33    0.15
  -2   9   5    0.36    0.14
   2   9  -5    0.35    0.16
  -2   9   4    7.11    0.47
  -2   9   4    7.72    0.43
   2   9  -4    7.21    0.48
  -2   9   3   30.56    0.92
  -2   9   3   30.91    0.82
   2   9  -3   31.07    0.94
  -2   9   2    1.04    0.20
  -2   9   2    0.83    0.17
   2   9  -2    1.06    0.19
   2   9  -2    0.95    0.20
  -2   9   1    6.49    0.41
  -2   9   1    7.70    0.40
   2   9  -1    7.41    0.43
  -2   9   0    4.16    0.32
  -2   9   0    4.41    0.31
   2   9   0    4.36    0.34
  -2   9  -1   35.74    0.91
  -2   9  -1   33.64    0.86
   2   9   1   34.70    0.92
  -2   9  -2    0.25    0.13
  -2   9  -2    0.17    0.12
   2   9   2    0.25    0.13
  -2   9  -3   10.41    0.51
  -2   9  -3   10.09    0.52
   2   9   3   10.78    0.53
  -2   9  -4    0.16    0.12
  -2   9  -4    0.15    0.12
   2   9   4    0.12    0.10
  -2   9  -5   13.40    0.67
   2   9   5   14.30    0.65
  -2   9  -6    0.12    0.11
  -2   9  -7    0.66    0.19
  -2   9  -8    0.20    0.11
   2   9   8    0.16    0.11
  -2  10   8    6.86    0.55
   2  10  -8    6.07    0.54
  -2  10   7    0.52    0.20
   2  10  -7    0.62    0.23
  -2  10   6    1.41    0.30
   2  10  -6    1.46    0.30
  -2  10   5    0.28    0.15
   2  10  -5    0.09    0.12
  -2  10   4   37.75    1.12
   2  10  -4   37.44    1.13
  -2  10   3    3.23    0.32
   2  10  -3    3.00    0.32
  -2  10   2    4.59    0.37
  -2  10   2    3.64    0.29
   2  10  -2    4.58    0.34
   2  10  -2    3.88    0.35
  -2  10   1    3.65    0.33
  -2  10   1    3.41    0.29
   2  10  -1    2.70    0.29
  -2  10   0    1.32    0.22
  -2  10   0    1.77    0.23
   2  10   0    1.54    0.24
  -2  10  -1    7.88    0.45
  -2  10  -1    7.36    0.42
   2  10   1    7.40    0.45
  -2  10  -2    1.70    0.24
  -2  10  -2    1.87    0.25
   2  10   2    1.50    0.24
  -2  10  -3    0.27    0.14
  -2  10  -3    0.30    0.14
   2  10   3    0.36    0.14
  -2  10  -4   12.05    0.59
  -2  10  -4   10.89    0.58
   2  10   4   11.07    0.58
  -2  10  -5    0.12    0.12
   2  10   5    0.18    0.13
  -2  10  -6    2.87    0.33
  -2  10  -7    0.63    0.18
  -2  10  -8    0.09    0.09
  -2  11   8    0.02    0.10
   2  11  -8    0.01    0.14
  -2  11   7    4.25    0.45
   2  11  -7    4.50    0.47
  -2  11   6    0.29    0.17
   2  11  -6    0.11    0.16
  -2  11   5    9.35    0.60
   2  11  -5    9.00    0.59
  -2  11   4    0.05    0.11
   2  11  -4    0.09    0.12
  -2  11   3   27.34    0.96
   2  11  -3   25.38    0.94
  -2  11   2    4.21    0.38
   2  11  -2    4.63    0.35
   2  11  -2    4.21    0.38
  -2  11   1    0.26    0.14
   2  11  -1    0.27    0.14
  -2  11   0    0.70    0.19
   2  11   0    0.70    0.20
  -2  11  -1    5.24    0.40
   2  11   1    5.02    0.40
  -2  11  -2    0.21    0.13
  -2  11  -2    0.28    0.12
   2  11   2    0.21    0.13
  -2  11  -3    4.79    0.39
  -2  11  -3    5.67    0.41
   2  11   3    5.54    0.43
  -2  11  -4    1.15    0.25
  -2  11  -4    0.95    0.23
   2  11   4    1.37    0.26
  -2  11  -5    8.08    0.53
   2  11   5    8.20    0.54
  -2  11  -6    2.44    0.29
  -2  11  -7    0.83    0.22
  -2  11  -8    0.07    0.11
  -2  12   7    0.89    0.27
   2  12  -7    0.89    0.27
  -2  12   6    2.77    0.41
   2  12  -6    2.76    0.41
  -2  12   5    0.56    0.22
   2  12  -5    0.52    0.19
  -2  12   4   16.50    0.80
   2  12  -4   16.34    0.80
  -2  12   3    0.12    0.12
   2  12  -3    0.08    0.12
  -2  12   2   16.99    0.77
   2  12  -2   16.45    0.77
  -2  12   1    1.27    0.26
   2  12  -1    1.42    0.27
  -2  12   0   14.36    0.69
   2  12   0   15.08    0.72
  -2  12  -1    0.69    0.21
   2  12   1    0.52    0.20
  -2  12  -2   14.93    0.70
   2  12   2   14.24    0.71
  -2  12  -3    6.26    0.46
   2  12   3    6.53    0.49
   2  12   4    4.83    0.42
   2  12   5    1.46    0.27
  -2  13   6    0.81    0.26
   2  13  -6    0.80    0.27
  -2  13   5    5.44    0.51
   2  13  -5    4.77    0.46
  -2  13   4    0.08    0.13
   2  13  -4    0.12    0.10
  -2  13   3   20.21    0.90
   2  13  -3   18.24    0.86
  -2  13   2    0.67    0.22
   2  13  -2    0.73    0.22
  -2  13   1    8.15    0.56
   2  13  -1    8.71    0.58
  -2  13   0    1.11    0.26
   2  13   0    0.80    0.21
  -2  13  -1   16.09    0.76
   2  13   1   14.77    0.74
  -2  13  -2    0.06    0.11
   2  13   2    0.16    0.12
  -2  13  -3    8.34    0.56
   2  13   3    8.15    0.55
   2  13   4    0.28    0.14
  -2  14   5    0.51    0.21
   2  14  -5    0.69    0.21
  -2  14   4    7.69    0.60
   2  14  -4    7.41    0.57
  -2  14   3    0.16    0.17
   2  14  -3    0.25    0.13
  -2  14   2    5.46    0.49
   2  14  -2    6.15    0.50
  -2  14   1    0.10    0.13
   2  14  -1    0.14    0.12
  -2  14   0    4.30    0.43
   2  14   0    4.36    0.42
  -2  14  -1    0.21    0.14
   2  14   1    0.41    0.14
  -2  14  -2    9.94    0.63
   2  14   2    9.86    0.63
  -2  14  -3    0.66    0.23
   2  14   3    0.69    0.18
   2  14   4    4.01    0.40
   2  14   5    0.38    0.13
  -2  15   4    0.65    0.25
   2  15  -4    0.61    0.20
  -2  15   3    6.13    0.55
   2  15  -3    5.37    0.49
  -2  15   2    0.01    0.13
   2  15  -2    0.04    0.10
  -2  15   1    2.94    0.41
   2  15  -1    2.88    0.35
  -2  15   0    0.07    0.14
   2  15   0    0.11    0.09
  -2  15  -1    4.67    0.46
   2  15   1    4.33    0.42
  -2  15  -2    0.24    0.16
   2  15   2    0.32    0.12
  -2  15  -3    2.49    0.38
   2  15   3    2.76    0.32
   2  15   4    0.11    0.09
  -2  16   2    1.04    0.30
   2  16  -2    1.30    0.31
  -2  16   1    0.38    0.21
   2  16  -1    0.60    0.21
  -2  16   0    1.33    0.32
   2  16   0    1.70    0.33
  -2  16  -1    0.29    0.19
   2  16   1    0.30    0.14
  -2  16  -2    1.11    0.30
   2  16   2    0.96    0.26
  -3   0  10    5.37    0.51
  -3   0   9    0.10    0.13
  -3   0   8    4.83    0.43
  -3   0   7   -0.01    0.09
  -3   0   6   11.23    0.56
  -3   0   5   -0.05    0.06
  -3   0   4   16.58    0.61
  -3   0   3    0.01    0.07
  -3   0   2  105.70    1.45
   3   0  -2   90.43    1.32
  -3   0   1   -0.01    0.06
   3   0  -1   -0.01    0.06
  -3   0   0   34.73    0.77
   3   0   0   31.24    0.76
  -3   0  -1    0.07    0.08
   3   0   1   -0.02    0.06
  -3   0  -2   27.79    0.74
   3   0   2   27.62    0.74
  -3   0  -3    0.01    0.08
   3   0   3    0.04    0.10
  -3   0  -4   10.33    0.50
   3   0   4   11.31    0.51
  -3   0  -5    0.02    0.09
   3   0   5    0.07    0.12
  -3   0  -6   42.66    1.17
  -3   0  -7    0.00    0.10
  -3   0  -8    9.94    0.65
  -3   0  -9    0.04    0.14
  -3  -1  10    0.08    0.13
  -3   1  10    0.03    0.06
  -3  -1   9   16.29    0.82
  -3   1   9   16.33    0.82
  -3  -1   8    4.19    0.40
  -3   1   8    4.72    0.42
  -3  -1   7   17.70    0.75
  -3   1   7   17.89    0.76
  -3  -1   6    1.51    0.25
  -3   1   6    1.28    0.23
  -3  -1   5   49.51    1.11
  -3   1   5   52.51    1.17
   3   1  -5   48.70    1.09
  -3  -1   4    0.48    0.14
  -3   1   4    0.55    0.15
   3   1  -4    0.52    0.14
  -3  -1   3   59.02    1.08
  -3   1   3   59.97    1.12
   3   1  -3   53.29    0.98
   3   1  -3   56.22    0.98
  -3  -1   2    0.08    0.07
  -3   1   2    0.05    0.07
   3  -1  -2    0.09    0.09
   3   1  -2   -0.01    0.07
   3   1  -2    0.07    0.07
  -3  -1   1  151.07    1.70
  -3   1   1  150.89    1.78
   3  -1  -1  126.66    1.62
   3   1  -1  133.30    1.65
   3   1  -1  141.07    1.35
  -3  -1   0   24.09    0.62
  -3   1   0   23.30    0.65
   3  -1   0   20.04    0.61
   3   1   0   20.30    0.61
  -3  -1  -1   28.21    0.69
  -3   1  -1   27.91    0.72
   3  -1   1   23.93    0.67
   3   1   1   25.37    0.70
  -3  -1  -2    0.01    0.07
  -3   1  -2    0.11    0.08
   3  -1   2    0.12    0.10
   3   1   2    0.05    0.09
  -3  -1  -3   16.54    0.59
  -3   1  -3   16.55    0.61
   3  -1   3   15.21    0.56
   3   1   3   16.03    0.59
  -3  -1  -4    1.42    0.22
  -3   1  -4    1.27    0.21
   3  -1   4    1.13    0.20
   3   1   4    1.54    0.23
  -3  -1  -5    4.58    0.36
  -3   1  -5    4.80    0.38
   3  -1   5    4.62    0.34
   3   1   5    4.19    0.34
  -3  -1  -6    3.30    0.34
  -3   1  -6    2.99    0.33
   3   1   6    3.05    0.30
  -3  -1  -7   11.47    0.65
  -3   1  -7   10.64    0.63
  -3  -1  -8    0.07    0.13
  -3   1  -8    0.02    0.12
  -3  -1  -9    0.24    0.20
  -3   1  -9    0.10    0.16
  -3  -2  10    6.85    0.57
  -3   2  10    6.47    0.53
  -3  -2   9    2.87    0.36
  -3   2   9    2.66    0.33
  -3  -2   8   16.83    0.78
  -3   2   8   15.78    0.76
  -3  -2   7    8.18    0.52
  -3   2   7    9.04    0.55
   3   2  -7    7.91    0.51
  -3  -2   6   17.77    0.70
  -3   2   6   17.44    0.71
   3   2  -6   16.52    0.69
  -3  -2   5    2.91    0.28
  -3   2   5    3.25    0.30
   3   2  -5    2.85    0.28
  -3  -2   4   31.75    0.82
  -3   2   4   29.22    0.83
   3   2  -4   28.94    0.71
   3   2  -4   28.77    0.78
  -3  -2   3   20.84    0.62
  -3   2   3   19.67    0.64
   3   2  -3   18.44    0.57
   3   2  -3   19.27    0.58
  -3  -2   2   65.28    1.06
  -3   2   2   63.04    1.13
   3   2  -2   60.35    1.05
   3   2  -2   60.95    0.95
  -3  -2   1    1.24    0.15
  -3   2   1    1.26    0.18
   3   2  -1    1.16    0.18
   3   2  -1    1.22    0.13
  -3  -2   0   54.44    0.92
  -3   2   0   56.29    0.66
  -3   2   0   52.10    1.00
   3  -2   0   47.16    0.96
   3   2   0   50.21    0.99
   3   2   0   53.38    0.69
  -3  -2  -1   -0.01    0.06
  -3   2  -1    0.04    0.08
   3  -2   1    0.02    0.09
   3   2   1    0.01    0.07
   3   2   1    0.07    0.04
  -3  -2  -2   28.99    0.71
  -3   2  -2   27.63    0.77
   3  -2   2   25.57    0.71
   3   2   2   28.13    0.78
  -3  -2  -3   -0.03    0.08
  -3   2  -3    0.07    0.09
   3  -2   3   -0.01    0.09
   3   2   3   -0.01    0.08
  -3  -2  -4    2.00    0.23
  -3   2  -4    2.09    0.25
   3  -2   4    2.15    0.24
   3   2   4    2.39    0.28
  -3  -2  -5    0.47    0.15
  -3   2  -5    0.37    0.16
   3  -2   5    0.37    0.16
   3   2   5    0.56    0.17
  -3  -2  -6    2.85    0.31
  -3   2  -6    2.84    0.33
   3   2   6    2.55    0.29
  -3  -2  -7    0.10    0.13
  -3   2  -7    0.01    0.09
  -3  -2  -8    0.22    0.16
  -3   2  -8    0.21    0.14
  -3  -2  -9    0.28    0.20
  -3   2  -9    0.29    0.18
  -3  -3  10    0.29    0.19
  -3   3  10    0.82    0.20
  -3  -3   9   11.08    0.68
  -3   3   9   11.66    0.69
  -3  -3   8    0.68    0.21
  -3   3   8    0.66    0.20
   3   3  -8    0.81    0.22
  -3  -3   7    1.23    0.25
  -3   3   7    0.93    0.22
   3   3  -7    0.86    0.22
  -3  -3   6    9.14    0.50
  -3   3   6    8.58    0.51
   3   3  -6    8.59    0.51
  -3  -3   5    5.33    0.36
  -3   3   5    5.07    0.37
   3   3  -5    5.09    0.37
  -3  -3   4    0.73    0.16
  -3   3   4    0.84    0.18
   3   3  -4    0.89    0.16
   3   3  -4    0.82    0.17
  -3  -3   3   12.14    0.47
  -3   3   3   11.47    0.50
   3   3  -3   11.03    0.44
   3   3  -3   11.11    0.45
  -3  -3   2   34.79    0.75
  -3   3   2   34.78    0.84
   3   3  -2   33.02    0.77
   3   3  -2   32.17    0.71
  -3  -3   1   51.34    0.88
  -3   3   1   51.96    1.03
   3   3  -1   47.97    0.96
   3   3  -1   48.58    0.80
  -3  -3   0    0.57    0.12
  -3   3   0    0.63    0.09
  -3   3   0    0.55    0.14
   3   3   0    0.69    0.16
   3   3   0    0.58    0.10
  -3  -3  -1   15.44    0.48
  -3   3  -1   15.54    0.57
   3  -3   1   13.87    0.53
   3   3   1   15.14    0.57
   3   3   1   15.10    0.36
  -3  -3  -2    8.46    0.37
  -3   3  -2    7.83    0.42
   3  -3   2    7.21    0.39
   3   3   2    8.38    0.44
  -3  -3  -3   11.47    0.47
  -3   3  -3   10.45    0.51
   3  -3   3    9.41    0.44
   3   3   3   11.44    0.53
  -3  -3  -4    0.15    0.11
  -3   3  -4    0.13    0.10
   3  -3   4    0.18    0.13
   3   3   4    0.20    0.12
  -3  -3  -5    6.72    0.42
  -3   3  -5    6.37    0.45
   3   3   5    6.50    0.43
  -3  -3  -6    0.14    0.13
  -3   3  -6    0.34    0.15
   3   3   6    0.31    0.15
  -3  -3  -7    3.22    0.36
  -3   3  -7    2.74    0.34
  -3  -3  -8    0.28    0.17
  -3   3  -8    0.28    0.17
  -3  -3  -9    0.42    0.22
  -3   3  -9    0.07    0.14
  -3  -4  10    8.45    0.63
  -3   4  10    8.42    0.61
  -3  -4   9    1.54    0.31
  -3   4   9    1.62    0.30
   3   4  -9    1.36    0.29
  -3  -4   8    9.03    0.57
  -3   4   8    8.56    0.57
   3   4  -8    7.32    0.53
  -3  -4   7    0.95    0.23
  -3   4   7    0.62    0.20
   3   4  -7    0.94    0.24
  -3  -4   6    1.50    0.24
  -3   4   6    1.43    0.25
   3   4  -6    1.13    0.23
  -3  -4   5    9.46    0.48
  -3   4   5    8.71    0.49
   3   4  -5    8.26    0.47
  -3  -4   4   53.13    1.05
  -3   4   4   48.99    1.11
   3   4  -4   47.21    0.91
   3   4  -4   47.16    1.05
  -3  -4   3    7.61    0.37
  -3   4   3    7.62    0.42
   3   4  -3    7.07    0.37
   3   4  -3    7.51    0.40
  -3  -4   2   42.81    0.81
  -3   4   2   42.30    0.96
   3   4  -2   42.18    0.90
   3   4  -2   39.82    0.83
  -3  -4   1    2.60    0.20
  -3   4   1    2.71    0.20
  -3   4   1    2.63    0.24
   3   4  -1    2.62    0.25
   3   4  -1    2.79    0.22
  -3  -4   0   25.44    0.58
  -3   4   0   25.30    0.52
  -3   4   0   23.45    0.70
   3   4   0   24.58    0.72
   3   4   0   23.55    0.55
  -3  -4  -1    3.69    0.23
  -3   4  -1    3.34    0.28
   3   4   1    3.43    0.28
   3   4   1    3.49    0.20
  -3  -4  -2    2.88    0.22
  -3   4  -2    2.63    0.26
   3   4   2    2.49    0.27
  -3  -4  -3    0.05    0.08
  -3   4  -3    0.17    0.10
   3   4   3    0.05    0.10
  -3  -4  -4    7.84    0.41
  -3   4  -4    7.20    0.46
   3  -4   4    6.42    0.38
   3   4   4    7.21    0.45
  -3  -4  -5    0.15    0.12
  -3   4  -5    0.19    0.13
   3   4   5    0.16    0.13
  -3  -4  -6    4.56    0.37
  -3   4  -6    4.29    0.40
   3   4   6    4.78    0.40
  -3   4  -7    0.06    0.09
   3   4   7   -0.02    0.11
  -3   4  -8    0.40    0.20
  -3   4  -9    0.13    0.18
  -3  -5  10    0.03    0.12
  -3   5  10    0.15    0.08
   3   5 -10    0.05    0.16
  -3  -5   9   17.77    0.86
  -3   5   9   16.82    0.84
   3   5  -9   17.33    0.87
  -3  -5   8   -0.07    0.09
  -3   5   8    0.30    0.13
   3   5  -8    0.10    0.09
  -3  -5   7    4.37    0.38
  -3   5   7    3.99    0.38
   3   5  -7    4.19    0.40
  -3  -5   6    0.03    0.09
  -3   5   6   -0.01    0.08
   3   5  -6    0.10    0.12
  -3  -5   5   35.45    0.92
  -3   5   5   35.26    1.00
   3   5  -5   33.63    0.97
  -3  -5   4   -0.01    0.07
  -3   5   4   -0.01    0.08
   3   5  -4    0.01    0.09
   3   5  -4    0.03    0.09
  -3  -5   3   29.84    0.72
  -3   5   3   28.48    0.82
   3   5  -3   28.84    0.73
   3   5  -3   27.64    0.77
  -3  -5   2    0.40    0.11
  -3   5   2    0.50    0.12
  -3   5   2    0.45    0.14
   3   5  -2    0.52    0.15
   3   5  -2    0.43    0.13
  -3  -5   1   31.30    0.63
  -3   5   1   30.38    0.68
  -3   5   1   29.08    0.80
   3   5  -1   30.98    0.81
   3   5  -1   29.14    0.70
  -3  -5   0   20.12    0.49
  -3   5   0   20.26    0.51
  -3   5   0   19.59    0.66
   3   5   0   18.54    0.64
   3   5   0   19.24    0.54
  -3  -5  -1    3.56    0.22
  -3   5  -1    3.40    0.21
  -3   5  -1    3.18    0.28
   3   5   1    3.47    0.30
   3   5   1    3.26    0.22
  -3  -5  -2    0.57    0.12
  -3   5  -2    0.29    0.12
   3   5   2    0.42    0.15
   3   5   2    0.53    0.12
  -3   5  -3   16.02    0.66
   3   5   3   15.66    0.65
  -3   5  -4    1.10    0.23
   3   5   4    1.01    0.22
  -3   5  -5   12.21    0.64
   3   5   5   13.98    0.66
  -3   5  -6    0.53    0.18
   3   5   6    0.89    0.23
  -3   5  -7    2.85    0.33
   3   5   7    3.05    0.35
  -3   5  -8    0.05    0.08
  -3  -6  10    3.47    0.42
  -3   6  10    3.61    0.39
  -3  -6   9    0.11    0.12
  -3   6   9    0.07    0.09
   3   6  -9    0.03    0.08
  -3  -6   8    6.09    0.47
  -3   6   8    6.42    0.50
   3   6  -8    6.25    0.50
  -3  -6   7    0.02    0.10
  -3   6   7    0.05    0.10
   3   6  -7    0.00    0.09
  -3  -6   6    8.15    0.48
  -3   6   6    7.61    0.50
   3   6  -6    7.38    0.50
  -3  -6   5    0.06    0.10
  -3   6   5    0.18    0.12
   3   6  -5    0.02    0.10
  -3  -6   4   39.96    0.89
  -3   6   4   39.05    1.02
   3   6  -4   38.71    0.85
   3   6  -4   37.06    0.99
  -3  -6   3    0.22    0.10
  -3   6   3    0.20    0.11
   3   6  -3    0.24    0.12
   3   6  -3    0.30    0.14
  -3   6   2   64.57    1.15
  -3   6   2   63.37    1.24
   3   6  -2   65.01    1.19
   3   6  -2   61.79    1.16
  -3   6   1    0.33    0.11
  -3   6   1    0.32    0.12
   3   6  -1    0.36    0.14
   3   6  -1    0.42    0.13
  -3   6   0   37.03    0.76
  -3   6   0   33.08    0.88
   3   6   0   32.41    0.88
   3   6   0   33.28    0.77
  -3   6  -1    0.25    0.10
  -3   6  -1    0.21    0.11
   3   6   1    0.15    0.11
   3   6   1    0.27    0.11
  -3   6  -2   11.46    0.54
   3   6   2   11.94    0.57
   3   6   2   12.53    0.46
  -3   6  -3    1.93    0.27
   3   6   3    2.13    0.29
  -3   6  -4   20.57    0.81
   3   6   4   20.55    0.80
  -3   6  -5    0.83    0.23
   3   6   5    0.86    0.23
  -3   6  -6   10.30    0.62
   3   6   6    9.88    0.60
  -3   6  -7    0.10    0.11
   3   6   7    0.07    0.12
  -3   6  -8    3.05    0.35
  -3  -7  10    0.33    0.19
  -3   7  10    0.30    0.15
  -3   7   9    8.14    0.58
   3   7  -9    7.62    0.58
  -3  -7   8    0.04    0.11
  -3   7   8    0.35    0.13
   3   7  -8    0.32    0.14
  -3  -7   7    8.56    0.53
  -3   7   7    8.66    0.56
   3   7  -7    7.56    0.54
  -3  -7   6    1.57    0.25
  -3   7   6    1.60    0.28
   3   7  -6    1.51    0.28
  -3   7   5   29.63    0.94
   3   7  -5   28.87    0.96
  -3   7   4    0.40    0.15
   3   7  -4    0.48    0.17
  -3   7   3   47.84    1.09
  -3   7   3   52.83    1.17
   3   7  -3   59.44    1.14
   3   7  -3   52.54    1.17
  -3   7   2    1.87    0.22
  -3   7   2    1.58    0.23
   3   7  -2    1.93    0.25
   3   7  -2    1.64    0.23
  -3   7   1  127.41    1.68
  -3   7   1  108.89    1.68
   3   7  -1  124.81    1.80
   3   7  -1  120.82    1.69
  -3   7   0    7.52    0.37
  -3   7   0    6.23    0.40
   3   7   0    7.14    0.43
   3   7   0    6.82    0.38
  -3   7  -1    9.88    0.42
  -3   7  -1    9.43    0.49
   3   7   1    9.63    0.52
   3   7   1    9.57    0.44
  -3   7  -2    0.87    0.20
   3   7   2    0.98    0.22
   3   7   2    1.07    0.18
  -3   7  -3   10.55    0.56
   3   7   3   10.48    0.57
  -3   7  -4    1.02    0.24
   3   7   4    1.04    0.24
  -3   7  -5    3.41    0.36
   3   7   5    3.34    0.37
  -3   7  -6    0.20    0.12
   3   7   6    0.19    0.13
  -3   7  -7    2.43    0.37
   3   7   7    3.31    0.36
  -3   7  -8    0.31    0.11
  -3   8   9    0.67    0.16
   3   8  -9    0.50    0.18
  -3   8   8    7.81    0.55
   3   8  -8    6.70    0.54
  -3   8   7    0.09    0.10
   3   8  -7    0.18    0.12
  -3   8   6   12.94    0.66
   3   8  -6   12.67    0.69
  -3   8   5    4.02    0.37
  -3   8   5    4.56    0.39
   3   8  -5    4.25    0.39
  -3   8   4    0.46    0.17
  -3   8   4    0.47    0.17
   3   8  -4    0.52    0.18
  -3   8   3    2.29    0.26
  -3   8   3    2.20    0.26
   3   8  -3    2.37    0.27
   3   8  -3    2.14    0.27
  -3   8   2   32.43    0.89
  -3   8   2   38.30    0.99
   3   8  -2   40.97    1.00
   3   8  -2   37.58    0.99
  -3   8   1    0.03    0.09
  -3   8   1    0.00    0.08
   3   8  -1    0.00    0.09
   3   8  -1   -0.01    0.10
  -3   8   0   21.35    0.67
  -3   8   0   19.50    0.70
   3   8   0   21.12    0.76
   3   8   0   19.99    0.68
  -3   8  -1   -0.04    0.09
  -3   8  -1   -0.02    0.08
   3   8   1    0.00    0.09
   3   8   1   -0.03    0.09
  -3   8  -2   11.54    0.58
   3   8   2   11.84    0.61
   3   8   2   12.88    0.54
  -3   8  -3    3.82    0.35
   3   8   3    3.91    0.37
  -3   8  -4    6.83    0.49
   3   8   4    6.89    0.50
  -3   8  -5    0.07    0.11
   3   8   5    0.12    0.13
  -3   8  -6    2.57    0.37
   3   8   6    3.00    0.34
  -3   8  -7    0.13    0.10
   3   8   7    0.08    0.08
  -3   8  -8    0.95    0.25
   3   8   8    1.08    0.24
  -3   9   8    1.27    0.26
   3   9  -8    1.18    0.27
  -3   9   7    6.84    0.55
  -3   9   7    7.64    0.53
   3   9  -7    7.17    0.55
  -3   9   6    0.06    0.13
  -3   9   6    0.02    0.11
   3   9  -6    0.08    0.09
  -3   9   5    1.87    0.30
  -3   9   5    1.29    0.25
   3   9  -5    1.33    0.27
  -3   9   4    0.59    0.19
  -3   9   4    0.65    0.19
   3   9  -4    0.64    0.21
  -3   9   3    0.18    0.12
  -3   9   3    0.07    0.10
   3   9  -3    0.15    0.13
  -3   9   2    6.93    0.44
  -3   9   2    6.47    0.42
   3   9  -2    7.14    0.44
   3   9  -2    6.47    0.44
  -3   9   1   30.43    0.88
  -3   9   1   29.42    0.89
   3   9  -1   30.89    0.92
   3   9  -1   29.01    0.88
  -3   9   0    0.92    0.20
  -3   9   0    0.94    0.20
   3   9   0    1.16    0.23
   3   9   0    1.09    0.21
  -3   9  -1    3.43    0.32
   3   9   1    3.20    0.33
   3   9   1    3.34    0.30
  -3   9  -2    2.46    0.29
   3   9   2    2.63    0.31
   3   9   2    2.51    0.26
  -3   9  -3   14.64    0.69
   3   9   3   12.93    0.68
  -3   9  -4    0.01    0.11
   3   9   4    0.08    0.11
  -3   9  -5    2.64    0.33
   3   9   5    2.83    0.34
  -3   9  -6    0.18    0.11
   3   9   6    0.27    0.14
  -3   9  -7    3.53    0.37
   3   9   7    3.32    0.38
   3   9   8    0.03    0.11
  -3  10   8    1.97    0.38
   3  10  -8    1.64    0.33
  -3  10   7    0.04    0.15
   3  10  -7    0.14    0.11
  -3  10   6   12.24    0.71
   3  10  -6   12.96    0.73
  -3  10   5    1.05    0.25
  -3  10   5    1.07    0.24
   3  10  -5    1.12    0.26
  -3  10   4    2.62    0.32
  -3  10   4    2.26    0.30
   3  10  -4    2.79    0.36
  -3  10   3   -0.05    0.09
  -3  10   3    0.15    0.12
   3  10  -3   -0.02    0.11
  -3  10   2   36.58    1.05
  -3  10   2   32.84    0.96
   3  10  -2   38.16    1.04
   3  10  -2   34.14    1.04
  -3  10   1    2.18    0.29
  -3  10   1    2.03    0.28
   3  10  -1    2.09    0.29
   3  10  -1    1.98    0.28
  -3  10   0    7.39    0.45
  -3  10   0    6.51    0.44
   3  10   0    6.95    0.48
   3  10   0    6.90    0.45
  -3  10  -1    2.30    0.28
   3  10   1    2.45    0.33
   3  10   1    2.23    0.27
  -3  10  -2    0.40    0.17
   3  10   2    0.39    0.18
   3  10   2    0.34    0.14
  -3  10  -3    2.41    0.33
   3  10   3    2.48    0.35
  -3  10  -4    0.72    0.22
   3  10   4    1.18    0.26
  -3  10  -5    0.52    0.17
   3  10   5    0.51    0.18
  -3  10  -6    2.46    0.37
   3  10   6    2.08    0.35
  -3  10  -7    0.08    0.09
   3  10   7    0.10    0.11
  -3  11   7    4.51    0.47
   3  11  -7    4.53    0.45
  -3  11   6    0.02    0.12
   3  11  -6    0.13    0.12
  -3  11   5    9.34    0.62
   3  11  -5    9.68    0.63
  -3  11   4    0.07    0.12
   3  11  -4    0.13    0.12
  -3  11   3    8.83    0.56
   3  11  -3    8.61    0.56
  -3  11   2    0.17    0.12
  -3  11   2    0.07    0.09
   3  11  -2    0.14    0.13
   3  11  -2    0.17    0.14
  -3  11   1   27.52    0.92
  -3  11   1   25.24    0.86
   3  11  -1   26.29    0.92
   3  11  -1   26.03    0.93
  -3  11   0    4.81    0.39
  -3  11   0    4.48    0.38
   3  11   0    4.72    0.42
   3  11   0    4.58    0.39
  -3  11  -1    0.10    0.12
   3  11   1    0.08    0.13
   3  11   1    0.21    0.14
  -3  11  -2    0.55    0.18
   3  11   2    0.43    0.18
   3  11   2    0.44    0.17
  -3  11  -3    1.53    0.29
   3  11   3    1.42    0.31
  -3  11  -4    0.01    0.11
   3  11   4    0.07    0.08
  -3  11  -5    1.51    0.29
   3  11   5    1.26    0.28
  -3  11  -6    0.82    0.18
   3  11   6    0.53    0.18
  -3  11  -7    2.17    0.38
  -3  12   7    0.41    0.22
  -3  12   6    6.53    0.56
   3  12  -6    7.09    0.56
  -3  12   5    1.09    0.28
   3  12  -5    1.25    0.27
  -3  12   4    5.19    0.47
   3  12  -4    5.32    0.47
  -3  12   3    0.37    0.17
   3  12  -3    0.24    0.13
  -3  12   2   15.59    0.75
   3  12  -2   13.96    0.72
  -3  12   1   -0.01    0.12
   3  12  -1    0.17    0.15
   3  12  -1    0.05    0.10
  -3  12   0   13.48    0.67
   3  12   0   12.83    0.69
   3  12   0   12.04    0.65
   3  12   1    0.05    0.13
   3  12   1    0.12    0.13
   3  12   2    5.86    0.50
   3  12   2    6.26    0.47
  -3  12  -3    0.46    0.16
   3  12   3    0.35    0.18
   3  12   4    5.54    0.52
  -3  12  -5    1.67    0.31
   3  12   5    1.75    0.32
  -3  12  -6    1.74    0.31
  -3  13   6    0.07    0.19
   3  13  -6    0.33    0.18
  -3  13   5    4.53    0.48
   3  13  -5    4.51    0.45
  -3  13   4    1.75    0.34
   3  13  -4    1.33    0.29
  -3  13   3    5.95    0.50
   3  13  -3    6.14    0.50
  -3  13   2    0.07    0.11
   3  13  -2    0.04    0.10
  -3  13   1   15.35    0.76
   3  13  -1   15.39    0.76
   3  13  -1   14.29    0.75
  -3  13   0    0.66    0.21
   3  13   0    0.65    0.23
   3  13   0    0.85    0.22
   3  13   1    4.93    0.47
   3  13   1    5.62    0.46
   3  13   2    0.36    0.19
   3  13   2    0.33    0.15
   3  13   3    6.95    0.58
   3  13   4    0.04    0.13
  -3  14   5    1.13    0.32
  -3  14   4    4.77    0.49
   3  14  -4    4.31    0.44
  -3  14   3    0.57    0.23
   3  14  -3    0.54    0.18
  -3  14   2    7.10    0.56
   3  14  -2    6.23    0.52
  -3  14   1    0.42    0.20
   3  14  -1    0.36    0.15
  -3  14   0    5.26    0.48
   3  14   0    4.97    0.47
   3  14   0    4.00    0.40
   3  14   1   -0.01    0.15
   3  14   1    0.12    0.10
   3  14   2    2.37    0.40
   3  14   3    0.04    0.16
  -3  15   3    5.05    0.51
   3  15  -3    5.29    0.51
  -3  15   2    0.68    0.25
   3  15  -2    0.80    0.23
  -3  15   1    5.09    0.50
   3  15  -1    5.35    0.48
   3  15   0    0.23    0.18
   3  15   0    0.07    0.08
   3  15   1    2.11    0.38
   3  15   1    1.84    0.31
   3  15   2   -0.04    0.18
   3  15   2    0.17    0.10
  -3  16   1    0.22    0.24
  -4   0  10    4.66    0.51
  -4   0   9   -0.01    0.13
  -4   0   8   12.51    0.72
  -4   0   7    0.00    0.11
  -4   0   6    8.30    0.52
  -4   0   5    0.05    0.09
  -4   0   4    8.35    0.48
  -4   0   3    0.00    0.07
   4   0  -3    0.08    0.11
  -4   0   2   17.31    0.64
   4   0  -2   13.13    0.57
  -4   0   1    0.16    0.11
   4   0  -1    0.01    0.10
  -4   0   0   34.81    0.90
   4   0   0   31.80    0.90
  -4   0  -1    0.06    0.10
   4   0   1    0.05    0.10
  -4   0  -2   21.39    0.74
   4   0   2   18.98    0.71
  -4   0  -3   -0.06    0.08
   4   0   3   -0.01    0.10
  -4   0  -4    4.49    0.38
   4   0   4    3.76    0.35
  -4   0  -5    0.01    0.10
   4   0   5    0.01    0.11
  -4   0  -6    2.76    0.34
  -4   0  -7    0.10    0.14
  -4   0  -8    4.85    0.49
  -4  -1  10    0.17    0.16
  -4   1  10   -0.02    0.14
  -4  -1   9    2.58    0.40
  -4   1   9    2.43    0.39
  -4  -1   8    0.06    0.11
  -4   1   8    0.08    0.11
  -4  -1   7   32.78    1.09
  -4   1   7   31.97    1.09
  -4  -1   6    4.71    0.40
  -4   1   6    4.42    0.39
  -4  -1   5   18.43    0.74
  -4   1   5   18.35    0.75
  -4  -1   4    3.13    0.30
  -4   1   4    2.70    0.29
  -4  -1   3   49.67    1.11
  -4   1   3   55.04    1.21
   4   1  -3   47.87    1.09
  -4  -1   2    0.12    0.09
  -4   1   2    0.10    0.09
   4  -1  -2    0.11    0.11
   4   1  -2    0.09    0.11
  -4  -1   1   29.23    0.80
  -4   1   1   28.25    0.83
   4  -1  -1   25.57    0.80
   4   1  -1   25.34    0.79
  -4  -1   0    0.18    0.11
  -4   1   0    0.15    0.10
   4  -1   0    0.19    0.12
   4   1   0    0.18    0.12
  -4  -1  -1   55.54    1.14
  -4   1  -1   51.95    1.15
   4  -1   1   47.00    1.11
   4   1   1   49.80    1.15
  -4  -1  -2    4.96    0.36
  -4   1  -2    6.19    0.41
   4  -1   2    5.79    0.40
   4   1   2    5.86    0.41
  -4  -1  -3    7.89    0.46
  -4   1  -3    8.00    0.49
   4  -1   3    6.45    0.43
   4   1   3    7.44    0.47
  -4  -1  -4    0.16    0.12
  -4   1  -4    0.17    0.11
   4  -1   4    0.21    0.14
   4   1   4    0.09    0.13
  -4  -1  -5    3.43    0.34
  -4   1  -5    3.54    0.36
   4  -1   5    3.53    0.34
   4   1   5    3.50    0.35
  -4  -1  -6    0.41    0.17
  -4   1  -6    0.42    0.19
   4   1   6    0.40    0.16
  -4  -1  -7    1.14    0.27
  -4   1  -7    0.87    0.26
  -4  -1  -8    0.61    0.23
  -4   1  -8    0.85    0.26
  -4  -2  10    0.48    0.22
  -4   2  10    0.63    0.22
  -4  -2   9    0.19    0.17
  -4   2   9    0.11    0.09
  -4  -2   8   10.16    0.64
  -4   2   8   10.65    0.67
  -4  -2   7    2.56    0.32
  -4   2   7    2.80    0.34
  -4  -2   6   35.94    1.08
  -4   2   6   34.23    1.09
   4   2  -6   33.40    1.02
  -4  -2   5   19.15    0.74
  -4   2   5   18.46    0.76
   4   2  -5   18.38    0.70
  -4  -2   4   18.40    0.69
  -4   2   4   18.05    0.72
   4   2  -4   17.83    0.66
   4   2  -4   17.33    0.64
  -4  -2   3    1.73    0.23
  -4   2   3    1.57    0.24
   4   2  -3    1.46    0.23
   4   2  -3    1.62    0.21
  -4  -2   2   33.90    0.87
  -4   2   2   32.26    0.91
   4   2  -2   25.38    0.79
   4   2  -2   32.71    0.73
  -4  -2   1    7.93    0.42
  -4   2   1    7.56    0.44
   4  -2  -1    6.91    0.43
   4   2  -1    6.81    0.42
  -4  -2   0   22.68    0.69
  -4   2   0   22.69    0.76
   4  -2   0   19.78    0.72
   4   2   0   20.62    0.73
  -4  -2  -1    0.06    0.10
  -4   2  -1    0.08    0.09
   4  -2   1    0.15    0.12
   4   2   1    0.12    0.12
  -4  -2  -2   18.44    0.66
  -4   2  -2   18.29    0.71
   4  -2   2   16.50    0.66
   4   2   2   17.74    0.71
  -4  -2  -3    0.12    0.10
  -4   2  -3    0.19    0.13
   4  -2   3    0.17    0.14
   4   2   3    0.16    0.13
  -4  -2  -4    5.76    0.41
  -4   2  -4    5.68    0.44
   4  -2   4    5.19    0.39
   4   2   4    5.23    0.41
  -4  -2  -5    0.11    0.11
  -4   2  -5    0.08    0.13
   4  -2   5    0.23    0.13
   4   2   5    0.27    0.15
  -4  -2  -6    1.35    0.28
  -4   2  -6    1.17    0.27
   4   2   6    1.16    0.25
  -4  -2  -7    0.09    0.12
  -4   2  -7    0.19    0.16
  -4  -2  -8    0.42    0.22
  -4   2  -8    0.50    0.22
  -4  -3  10   -0.11    0.13
  -4  -3   9    2.30    0.38
  -4   3   9    2.99    0.35
  -4  -3   8    1.10    0.27
  -4   3   8    1.33    0.28
  -4  -3   7   24.57    0.94
  -4   3   7   26.20    1.00
   4   3  -7   24.44    0.94
  -4  -3   6    0.52    0.18
  -4   3   6    0.24    0.15
   4   3  -6    0.48    0.18
  -4  -3   5    0.22    0.13
  -4   3   5    0.21    0.13
   4   3  -5    0.30    0.16
   4   3  -5    0.21    0.13
  -4  -3   4    4.98    0.36
  -4   3   4    4.14    0.36
   4   3  -4    4.79    0.37
   4   3  -4    3.61    0.32
  -4  -3   3    3.48    0.29
  -4   3   3    3.55    0.32
   4   3  -3    3.25    0.30
   4   3  -3    3.27    0.28
  -4  -3   2    4.61    0.33
  -4   3   2    4.42    0.35
   4   3  -2    3.92    0.33
   4   3  -2    4.15    0.28
  -4  -3   1   11.36    0.48
  -4   3   1    9.92    0.51
   4   3  -1    9.65    0.50
  -4  -3   0   15.04    0.55
  -4   3   0   14.74    0.62
   4   3   0   13.95    0.61
  -4  -3  -1   18.33    0.62
  -4   3  -1   19.11    0.72
   4  -3   1   15.03    0.63
   4   3   1   16.76    0.68
  -4  -3  -2    0.15    0.12
  -4   3  -2    0.19    0.12
   4  -3   2    0.09    0.13
   4   3   2    0.28    0.15
  -4  -3  -3    4.74    0.35
  -4   3  -3    5.66    0.43
   4  -3   3    4.38    0.36
   4   3   3    5.67    0.43
  -4  -3  -4    1.99    0.27
  -4   3  -4    1.75    0.29
   4  -3   4    1.32    0.24
   4   3   4    1.53    0.28
  -4  -3  -5    2.68    0.31
  -4   3  -5    2.73    0.33
   4   3   5    2.66    0.33
  -4  -3  -6    0.04    0.11
  -4   3  -6    0.02    0.10
   4   3   6    0.15    0.14
  -4   3  -7    1.33    0.31
  -4   3  -8    0.01    0.14
  -4  -4  10    3.12    0.46
  -4  -4   9    0.22    0.17
  -4   4   9    0.14    0.10
  -4  -4   8   12.34    0.70
  -4   4   8   13.56    0.75
   4   4  -8   12.81    0.73
  -4  -4   7    3.58    0.37
  -4   4   7    3.33    0.36
   4   4  -7    2.83    0.34
  -4  -4   6   23.83    0.87
  -4   4   6   22.15    0.89
   4   4  -6   21.48    0.84
  -4  -4   5    1.52    0.25
  -4   4   5    1.20    0.25
   4   4  -5    1.20    0.23
  -4  -4   4    0.27    0.12
  -4   4   4    0.31    0.14
   4   4  -4    0.10    0.14
   4   4  -4    0.31    0.13
  -4  -4   3   10.55    0.49
  -4   4   3   10.29    0.55
   4   4  -3    8.68    0.47
   4   4  -3    9.97    0.48
  -4  -4   2   42.70    0.94
  -4   4   2   39.98    1.06
   4   4  -2   38.87    1.00
   4   4  -2   40.19    0.88
  -4  -4   1    2.14    0.22
  -4   4   1    2.05    0.28
   4   4  -1    1.87    0.26
  -4  -4   0   23.53    0.67
  -4   4   0   22.24    0.78
   4   4   0   21.14    0.76
  -4  -4  -1    0.00    0.09
  -4   4  -1    0.07    0.10
   4   4   1    0.10    0.11
  -4  -4  -2    9.59    0.46
  -4   4  -2    9.54    0.54
   4   4   2    9.25    0.53
  -4  -4  -3    1.38    0.23
  -4   4  -3    1.22    0.25
   4  -4   3    0.83    0.21
   4   4   3    1.28    0.26
  -4   4  -4    1.22    0.26
   4  -4   4    0.98    0.22
   4   4   4    1.23    0.27
  -4   4  -5    0.00    0.11
   4   4   5   -0.03    0.12
  -4   4  -6    1.42    0.30
   4   4   6    1.80    0.31
  -4   4  -7    0.21    0.17
  -4   4  -8    0.80    0.28
  -4  -5  10    0.03    0.17
  -4  -5   9    1.77    0.34
  -4   5   9    2.21    0.36
   4   5  -9    1.63    0.32
  -4  -5   8    0.11    0.12
  -4   5   8    0.40    0.16
   4   5  -8    0.25    0.13
  -4  -5   7   30.21    1.03
  -4   5   7   29.87    1.09
   4   5  -7   28.82    1.05
  -4  -5   6    0.03    0.11
  -4   5   6    0.04    0.11
   4   5  -6    0.11    0.12
  -4  -5   5    8.48    0.49
  -4   5   5    6.99    0.49
   4   5  -5    6.94    0.47
  -4  -5   4    0.03    0.09
  -4   5   4    0.03    0.10
   4   5  -4    0.02    0.10
   4   5  -4    0.01    0.10
  -4  -5   3   25.37    0.74
  -4   5   3   25.52    0.87
   4   5  -3   24.86    0.79
   4   5  -3   24.20    0.77
  -4  -5   2   -0.04    0.08
  -4   5   2   -0.01    0.08
   4   5  -2    0.15    0.12
   4   5  -2   -0.02    0.10
  -4   5   1   27.21    0.88
   4   5  -1   26.07    0.84
  -4   5   0    0.18    0.13
   4   5   0    0.19    0.12
  -4   5  -1    9.88    0.55
   4   5   1   10.32    0.56
  -4   5  -2    4.47    0.39
   4   5   2    4.60    0.40
  -4   5  -3    1.36    0.27
   4   5   3    1.72    0.29
  -4   5  -4    0.36    0.17
   4   5   4    0.35    0.17
  -4   5  -5    2.74    0.38
   4   5   5    3.67    0.38
  -4   5  -6    0.21    0.16
   4   5   6    0.41    0.16
  -4   5  -7    3.29    0.41
   4   5   7    3.26    0.36
  -4  -6   9    0.37    0.18
  -4   6   9    0.30    0.11
   4   6  -9    0.25    0.15
  -4  -6   8    5.61    0.47
  -4   6   8    5.22    0.46
   4   6  -8    5.58    0.48
  -4  -6   7    0.10    0.14
  -4   6   7    0.20    0.12
   4   6  -7    0.31    0.14
  -4  -6   6   14.11    0.66
  -4   6   6   12.49    0.68
   4   6  -6   11.71    0.65
  -4   6   5    0.08    0.11
   4   6  -5   -0.04    0.10
  -4   6   4    5.83    0.45
   4   6  -4    5.48    0.39
   4   6  -4    5.78    0.42
  -4   6   3    0.02    0.10
  -4   6   3   -0.01    0.09
   4   6  -3    0.01    0.10
   4   6  -3    0.07    0.09
  -4   6   2   32.77    0.99
   4   6  -2   33.59    0.96
   4   6  -2   33.73    0.89
  -4   6   1    0.48    0.17
   4   6  -1    0.73    0.20
  -4   6   0   29.70    0.94
   4   6   0   30.01    0.95
  -4   6  -1    0.73    0.20
   4   6   1    0.69    0.20
  -4   6  -2   12.54    0.65
   4   6   2   11.85    0.63
  -4   6  -3    0.23    0.14
   4   6   3    0.12    0.13
  -4   6  -4    2.39    0.35
   4   6   4    2.40    0.35
  -4   6  -5    0.48    0.17
   4   6   5    0.73    0.22
  -4   6  -6    4.39    0.42
   4   6   6    4.05    0.40
  -4   6  -7    0.07    0.09
   4   6   7    0.20    0.11
  -4   7   9    6.40    0.55
  -4   7   8    0.57    0.18
   4   7  -8    0.57    0.18
  -4   7   7   15.80    0.80
   4   7  -7   14.92    0.78
  -4   7   6    0.30    0.15
   4   7  -6    0.29    0.15
  -4   7   5   10.96    0.63
   4   7  -5    9.71    0.58
  -4   7   4    0.62    0.19
  -4   7   4    0.62    0.20
   4   7  -4    0.91    0.22
  -4   7   3   26.24    0.82
  -4   7   3   24.23    0.88
   4   7  -3   26.12    0.85
   4   7  -3   23.85    0.82
  -4   7   2    0.04    0.11
   4   7  -2    0.12    0.12
   4   7  -2    0.15    0.11
  -4   7   1   30.61    0.97
   4   7  -1   32.62    0.99
   4   7  -1   32.02    0.87
  -4   7   0    1.63    0.27
   4   7   0    1.51    0.27
  -4   7  -1   51.31    1.30
   4   7   1   50.48    1.30
  -4   7  -2    2.35    0.33
   4   7   2    2.24    0.33
  -4   7  -3    4.05    0.39
   4   7   3    4.76    0.43
  -4   7  -4    0.18    0.14
   4   7   4    0.18    0.13
  -4   7  -5    2.66    0.33
   4   7   5    2.71    0.33
  -4   7  -6    0.25    0.12
   4   7   6    0.33    0.14
  -4   7  -7    1.17    0.30
   4   7   7    1.29    0.27
  -4   8   8   10.29    0.67
   4   8  -8    9.21    0.65
  -4   8   7    0.19    0.11
   4   8  -7    0.18    0.11
  -4   8   6   12.24    0.69
   4   8  -6   11.48    0.67
  -4   8   5    0.66    0.21
  -4   8   5    0.62    0.20
   4   8  -5    0.67    0.21
  -4   8   4   15.56    0.70
  -4   8   4   15.32    0.73
   4   8  -4   14.49    0.69
  -4   8   3    5.02    0.38
  -4   8   3    5.46    0.44
   4   8  -3    6.17    0.44
   4   8  -3    4.98    0.40
  -4   8   2    0.92    0.22
   4   8  -2    1.27    0.25
   4   8  -2    1.09    0.22
  -4   8   1    2.37    0.32
   4   8  -1    2.56    0.31
   4   8  -1    2.05    0.24
  -4   8   0   12.80    0.65
   4   8   0   13.06    0.66
  -4   8  -1    0.04    0.12
   4   8   1    0.07    0.11
  -4   8  -2    9.61    0.59
  -4   8  -3    0.05    0.09
   4   8   3    0.02    0.11
  -4   8  -4    2.64    0.32
   4   8   4    2.80    0.33
  -4   8  -5    1.01    0.24
   4   8   5    1.01    0.24
  -4   8  -6    2.10    0.35
   4   8   6    2.82    0.34
   4   8   7   -0.09    0.11
  -4   9   8    0.15    0.08
   4   9  -8    0.23    0.15
  -4   9   7    3.27    0.44
  -4   9   7    3.27    0.35
   4   9  -7    3.84    0.41
  -4   9   6    1.84    0.32
  -4   9   6    1.69    0.30
   4   9  -6    1.46    0.29
  -4   9   5    7.56    0.54
  -4   9   5    7.73    0.54
   4   9  -5    7.64    0.54
  -4   9   4    0.23    0.16
  -4   9   4    0.27    0.14
   4   9  -4    0.24    0.14
  -4   9   3    4.01    0.36
  -4   9   3    4.40    0.40
   4   9  -3    3.87    0.37
  -4   9   2    0.16    0.13
   4   9  -2    0.36    0.18
   4   9  -2    0.16    0.13
  -4   9   1    0.35    0.16
   4   9  -1    0.31    0.16
   4   9  -1    0.44    0.16
  -4   9   0    2.85    0.33
   4   9   0    3.09    0.36
  -4   9  -1   12.83    0.67
   4   9   1   12.75    0.69
  -4   9  -2    0.60    0.20
   4   9   2    0.75    0.22
  -4   9  -3    1.44    0.28
   4   9   3    1.82    0.32
  -4   9  -4    0.92    0.24
   4   9   4    1.00    0.24
  -4   9  -5    3.37    0.38
   4   9   5    3.71    0.39
  -4   9  -6    0.07    0.08
   4   9   6    0.01    0.09
  -4  10   7    0.53    0.22
  -4  10   7    0.75    0.19
   4  10  -7    0.68    0.19
  -4  10   6    2.53    0.40
  -4  10   6    2.20    0.33
   4  10  -6    2.36    0.36
  -4  10   5    0.02    0.10
  -4  10   5    0.11    0.09
   4  10  -5    0.14    0.10
  -4  10   4   13.46    0.70
  -4  10   4   14.12    0.72
   4  10  -4   13.32    0.71
  -4  10   3    0.74    0.22
  -4  10   3    0.80    0.22
   4  10  -3    0.74    0.21
  -4  10   2    2.75    0.33
   4  10  -2    3.64    0.38
   4  10  -2    2.91    0.33
  -4  10   1    0.10    0.11
   4  10  -1    0.20    0.16
   4  10  -1    0.17    0.12
  -4  10   0   15.40    0.74
   4  10   0   15.51    0.76
  -4  10  -1    0.53    0.20
   4  10   1    0.55    0.21
  -4  10  -2    4.97    0.44
   4  10   2    5.24    0.48
  -4  10  -3    1.09    0.24
   4  10   3    0.83    0.25
  -4  10  -4    0.08    0.09
   4  10   4    0.25    0.13
  -4  10  -5    0.28    0.12
   4  10   5    0.67    0.20
  -4  11   7    2.54    0.43
  -4  11   6    0.35    0.19
   4  11  -6    0.36    0.14
  -4  11   5    5.47    0.49
   4  11  -5    5.25    0.47
  -4  11   4    0.20    0.15
  -4  11   4    0.25    0.12
   4  11  -4    0.27    0.14
  -4  11   3   12.13    0.67
  -4  11   3   11.00    0.63
   4  11  -3   10.78    0.64
  -4  11   2    0.09    0.12
   4  11  -2    0.13    0.14
   4  11  -2    0.18    0.11
  -4  11   1    5.64    0.45
   4  11  -1    6.27    0.50
   4  11  -1    5.81    0.46
  -4  11   0    0.33    0.15
   4  11   0    0.17    0.15
  -4  11  -1   13.56    0.72
   4  11   1   13.71    0.76
  -4  11  -2    2.59    0.36
   4  11   2    2.57    0.40
  -4  11  -3    0.26    0.10
   4  11   3    0.01    0.14
  -4  11  -4    0.45    0.13
   4  11   4    0.45    0.16
  -4  11  -5    0.28    0.13
  -4  12   6    5.33    0.53
   4  12  -6    5.10    0.51
  -4  12   5    0.62    0.23
   4  12  -5    0.87    0.23
  -4  12   4    7.61    0.57
   4  12  -4    7.38    0.55
   4  12  -3    1.08    0.25
   4  12  -2    5.44    0.46
  -4  12   1   -0.04    0.08
   4  12  -1   -0.03    0.11
   4  12  -1    0.08    0.11
  -4  12   0    7.16    0.52
   4  12   0    7.76    0.59
  -4  12  -1    0.05    0.09
   4  12   1    0.20    0.16
   4  12   2    5.25    0.51
  -4  12  -3    0.17    0.10
   4  12   3    0.10    0.15
  -4  12  -4    1.98    0.34
  -4  13   5    2.69    0.42
   4  13  -5    2.25    0.39
  -4  13   4    0.10    0.16
   4  13  -4    0.12    0.09
   4  13  -3    3.48    0.38
   4  13  -2    1.40    0.27
   4  13  -1    4.67    0.47
   4  13   0    0.09    0.16
   4  13   1    6.64    0.57
   4  13   2    0.45    0.21
  -4  14   4    0.45    0.27
   4  14  -3    1.48    0.32
   4  14   0    4.42    0.49
   4  14   1    0.11    0.21
  -5   0   9    0.03    0.14
  -5   0   8    9.74    0.67
  -5   0   7    0.08    0.12
  -5   0   6   16.38    0.80
  -5   0   5    0.00    0.09
  -5   0   4   10.02    0.58
  -5   0   3    0.05    0.10
   5   0  -3    0.01    0.13
  -5   0   2    2.68    0.30
   5   0  -2    2.43    0.33
  -5   0   1   -0.02    0.08
   5   0  -1   -0.04    0.11
  -5   0   0   10.02    0.55
   5   0   0    8.63    0.54
  -5   0  -1    0.03    0.08
   5   0   1    0.00    0.11
  -5   0  -2    7.50    0.50
   5   0   2    6.80    0.50
  -5   0  -3    0.18    0.15
   5   0   3    0.03    0.13
  -5   0  -4    7.21    0.52
   5   0   4    6.37    0.49
  -5   0  -5    0.08    0.12
   5   0   5    0.15    0.13
  -5   0  -6    0.52    0.21
  -5   0  -7    0.02    0.12
  -5  -1   9    5.23    0.53
  -5   1   9    6.20    0.59
  -5  -1   8    0.42    0.20
  -5   1   8    0.32    0.17
  -5  -1   7    3.57    0.40
  -5   1   7    3.18    0.38
  -5  -1   6    0.00    0.09
  -5   1   6    0.04    0.10
  -5  -1   5   32.82    1.08
  -5   1   5   33.04    1.10
  -5  -1   4    2.45    0.32
  -5   1   4    2.51    0.31
  -5  -1   3   11.81    0.61
  -5   1   3   12.00    0.63
   5   1  -3   10.88    0.59
  -5  -1   2    3.11    0.32
  -5   1   2    2.92    0.31
   5  -1  -2    2.78    0.33
   5   1  -2    2.88    0.33
  -5  -1   1   28.08    0.90
  -5   1   1   28.87    0.95
   5  -1  -1   24.06    0.89
   5   1  -1   23.40    0.87
  -5  -1   0    0.18    0.12
  -5   1   0    0.07    0.10
   5  -1   0   -0.07    0.10
   5   1   0    0.04    0.11
  -5  -1  -1   10.79    0.57
  -5   1  -1    9.20    0.55
   5  -1   1    9.23    0.56
   5   1   1    8.95    0.56
  -5  -1  -2    0.26    0.15
  -5   1  -2    0.15    0.13
   5  -1   2    0.20    0.16
   5   1   2    0.17    0.15
  -5  -1  -3   11.51    0.62
  -5   1  -3   11.27    0.64
   5  -1   3    9.83    0.60
   5   1   3   10.79    0.63
  -5  -1  -4    1.33    0.27
  -5   1  -4    1.19    0.27
   5  -1   4    1.39    0.27
   5   1   4    1.25    0.27
  -5  -1  -5    2.18    0.34
  -5   1  -5    2.51    0.37
   5  -1   5    1.99    0.31
   5   1   5    2.30    0.33
  -5  -1  -6    0.20    0.15
  -5   1  -6    0.04    0.14
  -5  -1  -7    0.66    0.23
  -5   1  -7    0.51    0.23
  -5  -2   9    0.19    0.20
  -5  -2   8    1.63    0.33
  -5   2   8    1.85    0.35
  -5  -2   7    0.20    0.13
  -5   2   7    0.08    0.11
  -5  -2   6   10.88    0.64
  -5   2   6   10.18    0.64
  -5  -2   5    1.76    0.29
  -5   2   5    2.06    0.32
  -5  -2   4   36.87    1.09
  -5   2   4   34.97    1.11
   5   2  -4   31.84    1.00
  -5  -2   3   16.69    0.70
  -5   2   3   16.37    0.74
   5   2  -3   13.72    0.66
  -5  -2   2   10.34    0.54
  -5   2   2    9.81    0.57
   5   2  -2    9.91    0.57
  -5  -2   1    0.04    0.09
  -5   2   1    0.06    0.11
   5   2  -1    0.11    0.13
  -5  -2   0   17.98    0.71
  -5   2   0   18.24    0.77
   5  -2   0   14.76    0.71
   5   2   0   15.43    0.72
  -5  -2  -1    1.07    0.23
  -5   2  -1    1.24    0.26
   5  -2   1    1.21    0.26
   5   2   1    0.86    0.23
  -5  -2  -2    5.62    0.42
  -5   2  -2    5.90    0.46
   5  -2   2    4.39    0.41
   5   2   2    4.95    0.43
  -5  -2  -3    0.50    0.18
  -5   2  -3    0.42    0.18
   5  -2   3    0.29    0.17
   5   2   3    0.48    0.19
  -5  -2  -4    4.21    0.39
  -5   2  -4    3.52    0.38
   5  -2   4    3.67    0.38
   5   2   4    4.02    0.39
  -5  -2  -5    0.24    0.15
  -5   2  -5    0.06    0.12
   5   2   5    0.18    0.11
  -5   2  -6    1.14    0.30
   5   2   6    1.07    0.25
  -5   2  -7    0.02    0.16
  -5  -3   9    3.78    0.45
  -5  -3   8    0.02    0.13
  -5   3   8    0.02    0.12
  -5  -3   7    4.35    0.43
  -5   3   7    3.59    0.41
  -5  -3   6    0.98    0.25
  -5   3   6    1.05    0.26
  -5  -3   5   28.45    0.98
  -5   3   5   25.81    0.99
   5   3  -5   27.12    0.91
  -5  -3   4    0.12    0.11
  -5   3   4    0.05    0.11
   5   3  -4    0.09    0.14
  -5  -3   3    0.75    0.20
  -5   3   3    0.60    0.20
   5   3  -3    0.62    0.21
  -5  -3   2    1.07    0.21
  -5   3   2    0.87    0.22
   5   3  -2    0.89    0.23
  -5  -3   1    0.77    0.19
  -5   3   1    0.85    0.22
   5   3  -1    0.71    0.20
  -5  -3   0    4.05    0.34
  -5   3   0    3.11    0.33
   5   3   0    3.25    0.35
  -5  -3  -1    5.97    0.41
  -5   3  -1    5.44    0.45
   5  -3   1    4.55    0.41
   5   3   1    4.58    0.41
  -5  -3  -2    3.36    0.33
  -5   3  -2    3.38    0.37
   5  -3   2    3.03    0.35
   5   3   2    3.36    0.37
  -5   3  -3    4.07    0.40
   5  -3   3    3.82    0.40
   5   3   3    3.44    0.37
  -5   3  -4    0.09    0.12
   5  -3   4    0.22    0.15
   5   3   4    0.37    0.16
  -5   3  -5    1.55    0.33
   5   3   5    1.36    0.28
  -5   3  -6    0.38    0.18
   5   3   6    0.16    0.10
  -5  -4   9    1.44    0.35
  -5  -4   8    7.86    0.59
  -5   4   8    7.08    0.57
  -5  -4   7    0.02    0.11
  -5   4   7    0.22    0.11
   5   4  -7    0.18    0.13
  -5  -4   6   12.82    0.68
  -5   4   6   11.81    0.70
   5   4  -6   12.36    0.66
  -5  -4   5    3.86    0.37
  -5   4   5    3.13    0.35
   5   4  -5    3.56    0.35
  -5  -4   4   28.85    0.94
  -5   4   4   26.03    0.98
   5   4  -4   25.87    0.91
  -5  -4   3    2.04    0.27
  -5   4   3    1.54    0.28
   5   4  -3    1.72    0.28
  -5  -4   2    0.17    0.12
  -5   4   2    0.19    0.13
   5   4  -2    0.28    0.15
  -5   4   1    5.35    0.44
   5   4  -1    5.54    0.45
  -5   4   0   14.27    0.71
   5   4   0   13.58    0.69
  -5   4  -1    0.10    0.12
   5   4   1    0.02    0.12
  -5   4  -2    7.10    0.53
   5   4   2    7.10    0.52
  -5   4  -3    0.07    0.12
   5   4   3    0.10    0.11
  -5   4  -4    2.24    0.36
   5   4   4    2.60    0.32
  -5   4  -5    0.40    0.19
   5   4   5    0.14    0.10
  -5   4  -6    0.25    0.17
   5   4   6    0.27    0.13
  -5  -5   9    5.21    0.54
  -5  -5   8    0.19    0.15
  -5   5   8    0.04    0.09
   5   5  -8    0.19    0.10
  -5   5   7    3.85    0.41
   5   5  -7    3.93    0.39
  -5   5   6    0.28    0.13
   5   5  -6    0.22    0.13
  -5   5   5   25.59    1.01
   5   5  -5   24.75    0.90
  -5   5   4    0.04    0.10
   5   5  -4    0.02    0.13
  -5   5   3    8.34    0.55
   5   5  -3    8.39    0.53
  -5   5   2    0.10    0.10
   5   5  -2    0.07    0.13
  -5   5   1    7.66    0.53
   5   5  -1    7.82    0.53
  -5   5   0    0.04    0.11
   5   5   0    0.00    0.12
  -5   5  -1   13.73    0.72
   5   5   1   12.92    0.70
  -5   5  -2    0.03    0.11
   5   5   2    0.06    0.11
  -5   5  -3    2.87    0.39
   5   5   3    2.91    0.35
  -5   5  -4    1.00    0.28
   5   5   4    0.94    0.24
  -5   5  -5    0.23    0.17
   5   5   5    0.35    0.14
  -5   5  -6    0.17    0.16
   5   5   6    0.30    0.12
  -5   6   8    5.07    0.50
   5   6  -8    4.42    0.44
  -5   6   7    1.24    0.28
   5   6  -7    0.98    0.24
  -5   6   6    4.52    0.43
   5   6  -6    4.87    0.42
  -5   6   5    0.42    0.15
   5   6  -5    0.37    0.16
  -5   6   4   13.55    0.73
   5   6  -4   13.73    0.68
  -5   6   3    0.09    0.11
   5   6  -3    0.23    0.15
  -5   6   2    2.63    0.32
   5   6  -2    2.50    0.34
  -5   6   1   -0.04    0.09
   5   6  -1   -0.01    0.13
  -5   6   0   14.25    0.73
   5   6   0   14.06    0.73
  -5   6  -1    0.37    0.16
   5   6   1    0.31    0.17
  -5   6  -2    9.79    0.62
   5   6   2   10.81    0.66
  -5   6  -3    0.71    0.21
   5   6   3    1.17    0.27
  -5   6  -4    3.48    0.38
   5   6   4    3.50    0.38
  -5   6  -5    0.11    0.14
   5   6   5    0.08    0.10
   5   6   6    0.33    0.15
   5   7  -8    0.48    0.19
  -5   7   7    7.83    0.59
   5   7  -7    7.07    0.54
  -5   7   6    0.27    0.13
   5   7  -6    0.57    0.19
  -5   7   5   16.51    0.83
  -5   7   4    0.11    0.10
  -5   7   3    8.39    0.57
   5   7  -3    7.78    0.53
  -5   7   2    0.12    0.10
   5   7  -2    0.09    0.13
  -5   7   1   11.15    0.65
   5   7  -1   11.50    0.66
  -5   7   0    0.90    0.24
   5   7   0    0.71    0.22
  -5   7  -1   11.77    0.68
   5   7   1   10.84    0.67
  -5   7  -2    0.61    0.19
   5   7   2    0.71    0.24
  -5   7  -3   12.30    0.72
  -5   7  -4    0.65    0.20
   5   7   4    0.70    0.21
  -5   7  -5    1.56    0.32
   5   7   5    1.61    0.33
  -5   8   7    0.22    0.12
   5   8  -7    0.17    0.11
  -5   8   6   12.70    0.75
   5   8  -6   12.38    0.71
  -5   8   5   -0.01    0.08
   5   8  -5    0.14    0.11
  -5   8   4   12.69    0.72
  -5   8   3    1.35    0.28
   5   8  -3    1.16    0.26
  -5   8   2    9.59    0.61
   5   8  -2   10.14    0.62
  -5   8   1    2.76    0.33
   5   8  -1    3.16    0.37
  -5   8   0    1.44    0.29
   5   8   0    1.28    0.30
  -5   8  -1    1.54    0.30
   5   8   1    1.40    0.31
  -5   8  -2    2.65    0.32
   5   8   2    2.00    0.36
  -5   8  -3    0.15    0.10
   5   8   3    0.14    0.11
  -5   8  -4    3.43    0.38
   5   8   4    3.33    0.38
   5   8   5    0.11    0.14
  -5   9   7    5.18    0.53
   5   9  -7    4.30    0.46
  -5   9   6    0.25    0.10
   5   9  -6    0.30    0.14
  -5   9   5    3.90    0.40
  -5   9   4    0.87    0.22
  -5   9   3    4.61    0.42
  -5   9   2    0.43    0.16
   5   9  -2    0.40    0.18
  -5   9   1    3.97    0.40
   5   9  -1    3.94    0.42
  -5   9   0    0.11    0.10
   5   9   0   -0.01    0.14
  -5   9  -1    0.24    0.12
   5   9   1    0.06    0.15
  -5   9  -2    0.65    0.19
   5   9   2    0.57    0.23
  -5   9  -3    3.89    0.39
   5   9   3    3.49    0.39
  -5   9  -4    0.43    0.17
   5   9   4    0.25    0.15
  -5  10   6    3.44    0.39
  -5  10   5    0.79    0.21
   5  10  -5    0.64    0.19
  -5  10   4    1.85    0.32
  -5  10   3    0.19    0.10
  -5  10   2    6.61    0.51
   5  10  -2    7.90    0.58
  -5  10   1    0.38    0.15
   5  10  -1    0.55    0.22
  -5  10   0    2.56    0.37
   5  10   0    2.25    0.39
  -5  10  -1    0.46    0.18
   5  10   1    0.26    0.20
  -5  10  -2    4.07    0.41
   5  10   2    3.85    0.44
  -5  10  -3    0.20    0.10
   5  10   3    0.10    0.18
  -5  11   5    3.28    0.38
  -5  11   4    0.93    0.21
  -5  11   3    4.38    0.42
  -5  11   2    0.20    0.10
   5  11  -2    0.14    0.19
  -5  11   1    7.24    0.55
   5  11  -1    7.37    0.59
  -5  11   0    0.18    0.10
   5  11   0    0.16    0.18
  -5  11  -1    2.35    0.36
   5  11   1    2.60    0.43
  -5  11  -2    0.27    0.11
   5  11   2    0.16    0.19
  -5  11  -3    4.62    0.46
  -5  12   3    0.76    0.20
  -5  12   1    0.32    0.11
   5  12  -1    0.27    0.19
  -5  12   0    3.46    0.37
   5  12   0    3.69    0.49
  -5  12  -1    0.06    0.07
  -5  12  -2    3.05    0.36
  -6   0   7    0.00    0.11
  -6   0   6   12.84    0.77
  -6   0   5   -0.05    0.09
  -6   0   4   11.87    0.69
  -6   0   3    0.08    0.12
  -6   0   2    6.69    0.50
   6   0  -2    5.82    0.50
  -6   0   1   -0.04    0.11
   6   0  -1    0.06    0.13
  -6   0   0    0.71    0.22
   6   0   0    0.49    0.18
  -6   0  -1    0.09    0.12
   6   0   1    0.10    0.10
  -6   0  -2    3.51    0.39
   6   0   2    3.23    0.37
  -6   0  -3   -0.01    0.11
   6   0   3    0.09    0.10
  -6   0  -4    1.53    0.33
   6   0   4    1.29    0.28
  -6   0  -5    0.12    0.14
   6   0   5    0.15    0.11
  -6  -1   7    7.79    0.62
  -6   1   7    7.78    0.63
  -6  -1   6    0.56    0.22
  -6   1   6    0.40    0.19
  -6  -1   5    3.21    0.38
  -6   1   5    3.19    0.39
  -6  -1   4    0.13    0.13
  -6   1   4    0.01    0.10
  -6  -1   3   19.00    0.85
  -6   1   3   18.22    0.85
   6   1  -3   16.58    0.82
  -6  -1   2    0.71    0.21
  -6   1   2    0.69    0.22
   6   1  -2    0.95    0.26
  -6  -1   1    5.20    0.44
  -6   1   1    4.97    0.45
   6  -1  -1    4.18    0.43
   6   1  -1    4.53    0.44
  -6  -1   0    2.04    0.33
  -6   1   0    2.12    0.34
   6  -1   0    1.83    0.32
   6   1   0    1.67    0.33
  -6  -1  -1    8.09    0.56
  -6   1  -1    7.48    0.55
   6  -1   1    7.08    0.54
   6   1   1    7.55    0.56
  -6  -1  -2    0.10    0.14
  -6   1  -2    0.10    0.14
   6  -1   2   -0.04    0.08
   6   1   2    0.17    0.13
  -6  -1  -3    2.90    0.39
  -6   1  -3    2.77    0.40
   6  -1   3    2.93    0.34
   6   1   3    2.60    0.38
  -6  -1  -4    0.07    0.12
  -6   1  -4    0.15    0.16
   6  -1   4    0.22    0.14
   6   1   4    0.21    0.13
  -6   1  -5    1.95    0.39
   6   1   5    2.22    0.37
  -6  -2   7    0.14    0.14
  -6   2   7    0.18    0.16
  -6  -2   6    2.92    0.40
  -6   2   6    3.07    0.42
  -6  -2   5    0.17    0.15
  -6   2   5    0.08    0.12
  -6  -2   4    6.29    0.50
  -6   2   4    6.36    0.52
   6   2  -4    5.61    0.49
  -6  -2   3    0.99    0.24
  -6   2   3    0.68    0.21
   6   2  -3    0.65    0.23
  -6  -2   2   20.28    0.85
  -6   2   2   19.12    0.88
   6   2  -2   17.09    0.83
  -6  -2   1    8.25    0.55
  -6   2   1    7.82    0.57
   6   2  -1    6.55    0.53
  -6  -2   0    4.06    0.39
  -6   2   0    3.75    0.40
   6  -2   0    3.31    0.37
   6   2   0    3.22    0.39
  -6  -2  -1    0.15    0.14
  -6   2  -1    0.20    0.16
   6  -2   1    0.37    0.17
   6   2   1    0.24    0.14
  -6  -2  -2    5.32    0.46
  -6   2  -2    5.32    0.49
   6  -2   2    4.75    0.45
   6   2   2    5.64    0.49
  -6   2  -3    0.11    0.17
   6  -2   3    0.39    0.15
   6   2   3    0.20    0.13
  -6   2  -4    1.04    0.28
   6  -2   4    1.35    0.28
   6   2   4    1.39    0.28
  -6   2  -5    0.13    0.19
   6   2   5    0.24    0.14
  -6  -3   7    3.10    0.39
  -6   3   7    2.62    0.43
  -6  -3   6    0.05    0.12
  -6   3   6    0.05    0.11
  -6  -3   5    5.71    0.48
  -6   3   5    5.24    0.49
  -6  -3   4    1.01    0.25
  -6   3   4    0.68    0.21
   6   3  -4    0.51    0.20
  -6  -3   3   18.03    0.80
  -6   3   3   16.96    0.85
   6   3  -3   15.82    0.80
  -6  -3   2    0.01    0.09
  -6   3   2    0.00    0.11
   6   3  -2    0.07    0.14
  -6   3   1    1.76    0.33
   6   3  -1    1.75    0.33
  -6   3   0    0.02    0.11
   6   3   0    0.08    0.14
  -6   3  -1    0.07    0.12
   6   3   1    0.15    0.10
  -6   3  -2    1.32    0.31
   6   3   2    1.32    0.29
  -6   3  -3    1.98    0.37
   6  -3   3    1.66    0.30
   6   3   3    1.62    0.31
  -6   3  -4    0.54    0.22
   6  -3   4    0.48    0.18
   6   3   4    0.57    0.19
   6   3   5    0.86    0.27
  -6   4   6    8.59    0.65
  -6   4   5    0.00    0.10
  -6   4   4    7.55    0.58
   6   4  -4    7.49    0.56
  -6   4   3    2.34    0.37
   6   4  -3    2.03    0.34
  -6   4   2   15.86    0.82
   6   4  -2   13.86    0.76
  -6   4   1    1.32    0.30
   6   4  -1    1.16    0.29
  -6   4   0    0.07    0.13
   6   4   0    0.10    0.14
  -6   4  -1    2.39    0.38
   6   4   1    1.66    0.34
  -6   4  -2    2.93    0.43
   6   4   2    3.02    0.36
  -6   4  -3    0.13    0.14
   6   4   3    0.15    0.09
  -6   4  -4    1.98    0.40
   6   4   4    2.23    0.38
  -6   5   6    0.03    0.08
  -6   5   5    5.98    0.51
  -6   5   4    0.37    0.16
   6   5  -4    0.40    0.20
  -6   5   3   11.66    0.72
   6   5  -3    9.67    0.64
  -6   5   2    0.01    0.10
   6   5  -2    0.04    0.14
  -6   5   1    5.34    0.49
   6   5  -1    4.95    0.48
  -6   5   0    0.18    0.15
   6   5   0    0.30    0.17
  -6   5  -1    1.67    0.34
   6   5   1    1.74    0.35
  -6   5  -2    0.03    0.13
   6   5   2    0.13    0.11
  -6   5  -3    4.77    0.50
   6   5   3    4.40    0.45
   6   5   4    0.07    0.14
  -6   6   5    1.31    0.29
  -6   6   4    2.89    0.35
  -6   6   3    0.06    0.07
   6   6  -3    0.11    0.16
  -6   6   2    8.44    0.60
   6   6  -2    7.33    0.57
  -6   6   1    0.14    0.10
   6   6  -1   -0.01    0.13
  -6   6   0    1.16    0.26
   6   6   0    0.67    0.25
  -6   6  -1    0.04    0.12
   6   6   1    0.04    0.16
  -6   6  -2    4.58    0.49
   6   6   2    3.99    0.42
  -6   6  -3   -0.01    0.14
   6   6   3    0.04    0.13
  -6   7   5    6.68    0.57
  -6   7   4    0.04    0.06
  -6   7   3   10.32    0.68
   6   7  -3   10.35    0.68
  -6   7   2    0.08    0.10
   6   7  -2    0.03    0.13
  -6   7   1    4.32    0.43
   6   7  -1    4.59    0.48
  -6   7   0    0.03    0.07
   6   7   0   -0.09    0.13
  -6   7  -1    2.74    0.34
   6   7   1    2.89    0.44
  -6   7  -2    0.51    0.20
   6   7   2    0.51    0.25
  -6   8   4    9.21    0.67
  -6   8   3   -0.02    0.06
   6   8  -3    0.09    0.18
  -6   8   2    7.43    0.57
   6   8  -2    8.16    0.63
  -6   8   1    0.61    0.19
   6   8  -1    0.84    0.27
  -6   8   0    3.81    0.41
   6   8   0    3.63    0.44
  -6   8  -1    1.05    0.27
   6   8   1    0.72    0.29
  -6   9   3    2.73    0.41
  -6   9   2    0.22    0.12
   6   9  -2    0.47    0.22
  -6   9   1    1.56    0.33
   6   9  -1    1.75    0.36
  -6   9   0    0.21    0.12
   6   9   0    0.45    0.24
   6  10  -2    1.23    0.33
   6  10  -1   -0.08    0.18
  -7   0   4    9.64    0.69
  -7   0   3   -0.02    0.12
  -7   0   2    5.05    0.48
  -7   0   1    0.07    0.13
   7   0  -1   -0.05    0.17
  -7   0   0    2.94    0.42
   7   0   0    2.44    0.41
  -7   0  -1    0.07    0.16
  -7   0  -2    0.36    0.22
  -7  -1   5    5.78    0.55
  -7  -1   4    0.24    0.15
  -7   1   4    0.22    0.18
  -7  -1   3    2.23    0.37
  -7   1   3    2.50    0.40
  -7  -1   2    0.18    0.15
  -7   1   2    0.04    0.13
   7   1  -2    0.30    0.21
  -7  -1   1    6.71    0.55
  -7   1   1    5.74    0.52
   7   1  -1    4.52    0.51
  -7  -1   0    0.39    0.18
  -7   1   0    0.14    0.14
   7  -1   0    0.29    0.18
   7   1   0    0.26    0.21
  -7   1  -1    1.59    0.36
  -7   1  -2    0.84    0.31
  -7  -2   5   -0.05    0.14
  -7  -2   4    2.54    0.39
  -7   2   3    0.04    0.14
   7   2  -3    0.08    0.18
  -7   2   2    2.98    0.44
   7   2  -2    2.25    0.42
  -7   2   1    0.36    0.18
   7   2  -1    0.16    0.19
  -7   2   0    7.23    0.61
   7   2   0    5.62    0.58
  -7   2  -1    2.32    0.42
   7   3  -4    0.17    0.20
  -7   3   3    4.04    0.47
   7   3  -3    3.91    0.51
  -7   3   2    0.35    0.19
   7   3  -2    0.14    0.22
  -7   3   1    6.94    0.61
   7   3  -1    5.95    0.58
  -7   3   0    0.05    0.17
   7   4  -4    4.80    0.53
   7   4  -3   -0.13    0.15
   7   4  -2    4.00    0.53
   0   0   0    0.00    0.00
;
_shelx_res_checksum     6825
_shelx_res_file
;
TITL 90115Dm in P2(1)/c
CELL 0.71073   5.5391  13.1284   8.7950  90.000  97.650  90.000
ZERR    2.00   0.0009   0.0022   0.0015   0.000   0.003   0.000
LATT 1
SYMM -X, 0.5+Y, 0.5-Z
SFAC C  H  N   Cu
UNIT 24 16 20 2
L.S. 14
ACTA
BOND $H
FMAP 2
PLAN 3
size 0.44 0.35 0.30
WGHT    0.055000
FVAR       0.18599
MOLE 1
CU1   4    0.000000    0.500000    0.500000    10.50000    0.03085    0.02540 =
         0.04500    0.00056    0.02087    0.00163
N3    3    0.414199    0.549966    0.306162    11.00000    0.03955    0.03505 =
         0.05200    0.00239    0.02510   -0.00134
N5    3    0.526843    0.391832    0.280376    11.00000    0.03897    0.03525 =
         0.04911   -0.00205    0.02309   -0.00035
N1    3    0.029951    0.346674    0.495235    11.00000    0.02965    0.02794 =
         0.03929    0.00017    0.01280    0.00016
C5    1    0.205627    0.312336    0.416828    11.00000    0.02766    0.02978 =
         0.03512   -0.00116    0.01045   -0.00052
N2    3    0.260507    0.490209    0.370851    11.00000    0.03159    0.02849 =
         0.04101    0.00073    0.01802   -0.00045
C6    1    0.337578    0.395451    0.353028    11.00000    0.03010    0.02830 =
         0.03691   -0.00268    0.01192    0.00004
C4    1    0.252300    0.211842    0.397010    11.00000    0.03993    0.03313 =
         0.04730   -0.00421    0.01897    0.00155
AFIX  43
H4    2    0.377524    0.191273    0.343252    11.00000   -1.20000
AFIX   0
N4    3    0.574312    0.490807    0.252165    11.00000    0.04225    0.03696 =
         0.05622   -0.00096    0.02977   -0.00109
C1    1   -0.107854    0.277085    0.555184    11.00000    0.03475    0.03423 =
         0.04699    0.00092    0.01759   -0.00035
AFIX  43
H1    2   -0.230685    0.298995    0.609950    11.00000   -1.20000
AFIX   0
C3    1    0.108465    0.141209    0.458979    11.00000    0.04964    0.02656 =
         0.05559   -0.00332    0.02158    0.00145
AFIX  43
H3    2    0.134554    0.071853    0.447100    11.00000   -1.20000
AFIX   0
C2    1   -0.072429    0.174532    0.537864    11.00000    0.04611    0.03243 =
         0.05123    0.00301    0.01927   -0.00607
AFIX  43
H2    2   -0.171378    0.127884    0.579749    11.00000   -1.20000
AFIX   0
HKLF 4
REM  90115Dm in P2(1)/c
REM R1 =  0.0341 for    1063 Fo > 4sig(Fo)  and  0.0393 for all    1241 data
REM    106 parameters refined using      0 restraints
END
WGHT      0.0584      0.0000
REM Highest difference peak  0.477,  deepest hole -0.415,  1-sigma level  0.120
Q1    1  -0.1051  0.5040  0.3985  11.00000  0.05    0.48
Q2    1   0.7362  0.5154  0.3262  11.00000  0.05    0.28
Q3    1   0.7044  0.4968  0.3454  11.00000  0.05    0.28
;
_shelxl_version_number         .2013
