# Supplementary material for: Bis[5-(pyridin-2-yl-κN)tetra­zolido-κN 1]copper(II)
Source: Acta Crystallogr Sect E Struct Rep Online. 2014 Feb 5;70(Pt 3):m79. doi: 10.1107/S1600536814002062 (PMC3998465; doi:10.1107/S1600536814002062)
Supplement: Supplementary file 2 [file e-70-00m79-Isup2.hkl]

#
# h,k,l, Fc-squared, Fo-squared, sigma(Fo-squared), status flag
#
data_I
_shelx_title ' 90115Dm in P2(1)/c'
_shelx_refln_list_code          4
_shelx_F_calc_maximum      235.41
_exptl_crystal_F_000       358.00
_reflns_d_resolution_high  0.8109

loop_
 _space_group_symop_operation_xyz
 'x, y, z'
 '-x, y+1/2, -z+1/2'
 '-x, -y, -z'
 'x, -y-1/2, z-1/2'

_cell_length_a     5.5391
_cell_length_b    13.1284
_cell_length_c     8.7950
_cell_angle_alpha  90.000
_cell_angle_beta   97.650
_cell_angle_gamma  90.000

_shelx_F_squared_multiplier     1.000

loop_
 _refln_index_h
 _refln_index_k
 _refln_index_l
 _refln_F_squared_calc
 _refln_F_squared_meas
 _refln_F_squared_sigma
 _refln_observed_status
   1   0   0       3154.23       3206.51       129.07 o
   2   0   0       3335.65       3369.72       146.85 o
   3   0   0        988.66        955.50        50.44 o
   4   0   0        988.86        964.70        43.50 o
   5   0   0        308.24        270.69        20.09 o
   6   0   0         11.44         17.14         4.03 o
   1   1   0       1110.67       1192.07        17.58 o
   2   1   0          5.25          4.31         0.77 o
   3   1   0        561.17        636.51        29.41 o
   4   1   0          6.78          5.03         1.61 o
   5   1   0          0.20          1.44         1.54 o
   6   1   0         54.07         55.70         4.77 o
   0   2   0       2954.79       3423.14        29.48 o
   1   2   0        754.32        969.73         5.94 o
   2   2   0       2767.25       2775.92        42.83 o
   3   2   0       1527.43       1536.56        31.54 o
   4   2   0        650.60        622.07        20.74 o
   5   2   0        511.98        482.38        25.16 o
   6   2   0        102.11        104.29         5.59 o
   1   3   0          4.35          4.08         0.62 o
   2   3   0        603.75        676.51         6.83 o
   3   3   0         14.93         17.47         1.48 o
   4   3   0        394.57        422.70         9.86 o
   5   3   0        107.68        101.65         8.22 o
   6   3   0          0.95          1.34         2.50 o
   0   4   0       2126.20       2212.04        19.37 o
   1   4   0        698.81        687.08         8.17 o
   2   4   0        115.80         87.51         2.42 o
   3   4   0        733.20        710.37        10.83 o
   4   4   0        639.13        649.18        17.77 o
   5   4   0        429.13        402.49        14.30 o
   6   4   0          1.48          2.44         2.75 o
   1   5   0        259.57        266.85         5.49 o
   2   5   0          2.72          3.96         0.86 o
   3   5   0        522.12        568.65         7.75 o
   4   5   0          4.75          5.35         2.55 o
   5   5   0          0.01          0.60         2.34 o
   6   5   0          4.44          6.83         3.25 o
   0   6   0       6135.71       7267.48       176.62 o
   1   6   0       4094.30       4579.70        27.52 o
   2   6   0       1201.89       1203.46        16.56 o
   3   6   0        965.76        989.60        28.07 o
   4   6   0        847.69        862.99        19.32 o
   5   6   0        437.20        409.19        14.92 o
   6   6   0         20.00         27.70         7.08 o
   1   7   0          0.28          1.21         1.02 o
   2   7   0        174.34        195.33         5.95 o
   3   7   0        193.77        201.62         6.72 o
   4   7   0         47.59         45.45         5.52 o
   5   7   0         20.40         23.36         4.69 o
   6   7   0          0.29          0.00         1.78 o
   0   8   0       1952.33       2032.15        58.25 o
   1   8   0        497.11        431.71         8.51 o
   2   8   0       1061.66       1081.46        14.73 o
   3   8   0        591.67        592.80        12.43 o
   4   8   0        368.01        373.74        13.39 o
   5   8   0         35.38         39.53         6.03 o
   1   9   0         16.57         18.15         2.38 o
   2   9   0        118.98        124.68         5.38 o
   3   9   0         26.52         29.68         3.02 o
   4   9   0         81.44         85.69         7.03 o
   5   9   0          1.80          1.73         2.35 o
   0  10   0       1565.26       1579.75        34.98 o
   1  10   0         63.77         63.34         5.41 o
   2  10   0         45.28         45.08         3.83 o
   3  10   0        194.37        200.81         6.57 o
   4  10   0        442.06        446.72        15.33 o
   5  10   0         67.20         70.04         7.76 o
   1  11   0         75.55         67.11         5.72 o
   2  11   0         19.51         20.23         3.98 o
   3  11   0        143.92        134.31         5.70 o
   4  11   0          4.97          7.23         3.07 o
   0  12   0        422.94        391.11        19.37 o
   1  12   0        564.93        600.33        16.97 o
   2  12   0        416.81        425.32        14.40 o
   3  12   0        354.40        369.86        11.17 o
   4  12   0        202.61        214.90        11.28 o
   1  13   0          1.55          1.45         2.14 o
   2  13   0         35.17         27.38         4.72 o
   3  13   0         19.76         21.11         3.66 o
   4  13   0          1.10          2.60         4.63 o
   0  14   0        325.75        296.58        18.50 o
   1  14   0        470.51        460.33        16.25 o
   2  14   0        117.82        125.19         8.69 o
   3  14   0        133.18        136.42        10.29 o
   1  15   0         12.24         12.24         3.46 o
   2  15   0          0.02          2.73         2.19 o
   0  16   0         96.58         85.27        12.14 o
   1  16   0         45.23         47.43         6.79 o
  -6   1   1        135.79        137.14         6.36 o
  -5   1   1        793.16        757.13        39.60 o
  -4   1   1        842.75        785.42        27.41 o
  -3   1   1       3873.09       4068.87       122.31 o
  -2   1   1       2088.27       2068.75        42.45 o
  -1   1   1        188.72        179.81         4.55 o
   0   1   1       8122.22       7937.23       253.46 o
   1   1   1       3044.03       3213.15        38.90 o
   2   1   1        924.94        856.42        18.38 o
   3   1   1        791.22        763.61        28.46 o
   4   1   1       1463.86       1480.39        44.60 o
   5   1   1        301.55        277.01        10.75 o
   6   1   1        219.48        218.48         7.98 o
  -6   2   1        234.73        219.13        13.22 o
  -5   2   1          0.64          1.90         1.77 o
  -4   2   1        200.12        211.92         7.39 o
  -3   2   1         35.09         35.34         2.25 o
  -2   2   1         40.40         39.02         1.90 o
  -1   2   1        156.98        169.90         2.84 o
   0   2   1        728.58        835.74         6.57 o
   1   2   1        553.02        616.36        13.81 o
   2   2   1         33.31         31.67         1.23 o
   3   2   1          1.79          0.89         0.78 o
   4   2   1          1.38          2.86         1.52 o
   5   2   1         33.55         31.81         3.52 o
   6   2   1          6.08          6.80         2.18 o
  -6   3   1         47.07         50.73         6.75 o
  -5   3   1         20.96         22.43         3.37 o
  -4   3   1        326.37        300.65        14.93 o
  -3   3   1       1521.78       1441.94        28.16 o
  -2   3   1        751.75        709.17         7.70 o
  -1   3   1       1081.03       1098.19        11.02 o
   0   3   1       4021.73       4316.22        31.17 o
   1   3   1       2604.74       2780.46        38.84 o
   2   3   1        886.70        876.42        11.62 o
   3   3   1        456.92        435.16         6.32 o
   4   3   1        536.32        501.96        23.57 o
   5   3   1        154.78        150.14         9.51 o
   6   3   1          1.48          3.28         2.22 o
  -6   4   1         37.59         35.92         6.03 o
  -5   4   1        170.62        157.38         9.09 o
  -4   4   1         52.29         58.96         4.16 o
  -3   4   1         73.95         77.30         2.83 o
  -2   4   1        159.23        182.44         3.54 o
  -1   4   1          2.15          2.42         0.73 o
   0   4   1         66.17         68.08         1.88 o
   1   4   1         27.33         29.47         1.40 o
   2   4   1          3.68          4.05         0.86 o
   3   4   1        100.64        101.47         3.47 o
   4   4   1          1.90          1.54         1.65 o
   5   4   1          2.85          1.73         2.45 o
   6   4   1         65.97         59.28        10.55 o
  -6   5   1        148.59        148.82         9.91 o
  -5   5   1        243.80        223.76        10.83 o
  -4   5   1        760.34        769.66        17.56 o
  -3   5   1        889.56        875.08        12.05 o
  -2   5   1        136.87         85.08         2.58 o
  -1   5   1       3272.25       3574.38        36.65 o
   0   5   1       2860.97       3053.36        26.91 o
   1   5   1       2907.51       3095.92        20.79 o
   2   5   1       1750.68       1820.39        22.53 o
   3   5   1        101.31         97.90         3.08 o
   4   5   1        320.79        291.98        11.34 o
   5   5   1        405.38        385.21        14.51 o
   6   5   1         42.60         49.28         7.05 o
  -6   6   1          0.53          2.16         2.29 o
  -5   6   1          0.40          0.00         2.14 o
  -4   6   1         16.67         17.55         3.74 o
  -3   6   1          9.75         10.31         1.78 o
  -2   6   1          0.36          1.01         0.71 o
  -1   6   1        168.11        171.02         6.30 o
   0   6   1        713.41        864.89         8.43 o
   1   6   1        669.05        788.72        11.21 o
   2   6   1        179.94        183.26         5.38 o
   3   6   1          7.33          6.38         1.55 o
   4   6   1         22.63         20.54         4.09 o
   5   6   1          6.63          9.85         3.37 o
   6   6   1          0.10          1.16         2.78 o
  -6   7   1        124.85        128.47         9.26 o
  -5   7   1        329.89        327.37        13.39 o
  -4   7   1        888.02        918.67        15.67 o
  -3   7   1       3360.25       3490.92        94.38 o
  -2   7   1        446.99        411.29        12.35 o
  -1   7   1       1106.67       1089.60         9.27 o
   0   7   1       1405.28       1498.81        11.08 o
   1   7   1        923.27        929.72        12.12 o
   2   7   1        881.90        844.22        12.28 o
   3   7   1        283.22        278.88         6.69 o
   4   7   1       1436.12       1471.31        26.57 o
   5   7   1        325.68        327.14        13.80 o
  -5   8   1         85.32         85.29         7.12 o
  -4   8   1         62.32         66.37         4.72 o
  -3   8   1          0.13          0.15         1.29 o
  -2   8   1          1.60          0.69         1.11 o
  -1   8   1        445.46        506.31         9.27 o
   0   8   1          7.30          8.39         1.30 o
   1   8   1          6.00          5.82         1.61 o
   2   8   1        319.60        349.76         8.39 o
   3   8   1          0.01          0.00         1.26 o
   4   8   1          1.74          1.61         2.34 o
   5   8   1         46.00         42.66         6.23 o
  -5   9   1        108.45        114.35         8.37 o
  -4   9   1         11.39         10.60         2.67 o
  -3   9   1        885.88        865.42        12.89 o
  -2   9   1        220.61        209.28         9.40 o
  -1   9   1        977.97        962.95        67.10 o
   0   9   1       1355.28       1428.87        22.28 o
   1   9   1        821.37        846.56        12.88 o
   2   9   1        977.67       1002.32        14.95 o
   3   9   1         95.49         96.23         5.27 o
   4   9   1        396.94        369.75        13.89 o
   5   9   1          6.85          4.63         2.71 o
  -5  10   1          8.79         12.98         3.58 o
  -4  10   1          2.64          4.37         2.09 o
  -3  10   1         53.48         59.85         4.12 o
  -2  10   1         97.54         94.56         7.42 o
  -1  10   1        393.54        361.51        11.96 o
   0  10   1         11.41         10.50         3.05 o
   1  10   1          0.57          0.88         1.73 o
   2  10   1        237.52        218.11         7.33 o
   3  10   1         64.93         66.92         4.84 o
   4  10   1         13.34         15.60         4.19 o
   5  10   1          6.52         10.56         3.87 o
  -5  11   1        185.82        211.05        11.63 o
  -4  11   1        159.22        170.39         7.82 o
  -3  11   1        753.24        759.13        13.10 o
  -2  11   1          7.79          7.66         2.86 o
  -1  11   1        209.34        231.81        10.12 o
   0  11   1        675.32        688.41        21.10 o
   1  11   1        427.52        433.27        13.73 o
   2  11   1        133.34        148.36         8.18 o
   3  11   1          3.30          3.68         2.16 o
   4  11   1        382.15        394.04        15.11 o
  -4  12   1          0.23          0.00         1.61 o
  -3  12   1          1.76          1.79         1.98 o
  -2  12   1         37.20         38.92         5.41 o
  -1  12   1         33.66         30.79         4.91 o
   0  12   1        448.57        388.21        17.34 o
   1  12   1        435.40        383.15        13.59 o
   2  12   1         18.67         17.54         4.19 o
   3  12   1          3.70          2.46         2.66 o
   4  12   1          0.11          3.01         2.27 o
  -4  13   1        120.52        134.99        13.59 o
  -3  13   1        401.41        434.21        12.63 o
  -2  13   1        260.51        243.67        11.65 o
  -1  13   1        648.98        630.34        18.29 o
   0  13   1        350.16        325.54        13.18 o
   1  13   1        383.98        367.33        13.89 o
   2  13   1        474.28        446.34        19.08 o
   3  13   1        173.24        153.35         9.97 o
  -3  14   1          7.26         11.15         3.47 o
  -2  14   1          3.06          3.49         2.55 o
  -1  14   1         14.91         12.22         3.54 o
   0  14   1         45.14         43.72         6.03 o
   1  14   1         38.94         35.07         5.51 o
   2  14   1          9.34          8.96         2.89 o
   3  14   1          1.82          1.97         2.41 o
  -2  15   1         72.46         83.99         7.69 o
  -1  15   1        176.70        181.09        10.73 o
   0  15   1         89.85         79.26         8.06 o
   1  15   1        100.90         93.61         7.76 o
   2  15   1        130.63        129.82         8.97 o
   0  16   1          0.07          1.71         2.63 o
  -6   0   2        175.06        181.69        12.57 o
  -5   0   2         75.58         74.37         6.42 o
  -4   0   2        523.87        441.31        60.42 o
  -3   0   2       2704.26       2831.23       220.70 o
  -2   0   2        780.18        700.57        19.72 o
  -1   0   2       5203.25       5447.44       241.52 o
   0   0   2       5183.74       5257.23       148.44 o
   1   0   2      55419.09      36061.68      4070.94 o
   2   0   2       1146.02       1102.34        19.66 o
   3   0   2        839.08        800.87        15.13 o
   4   0   2        575.75        584.12        34.83 o
   5   0   2        212.23        207.18        10.22 o
   6   0   2        100.97         97.37         7.76 o
  -6   1   2         22.09         22.53         3.79 o
  -5   1   2         93.79         84.70         4.66 o
  -4   1   2          2.63          3.05         1.42 o
  -3   1   2          0.66          1.57         0.94 o
  -2   1   2        880.04       1066.46        28.87 o
  -1   1   2         16.37         14.23         1.08 o
   0   1   2       1062.69       1169.10        30.50 o
   1   1   2        439.96        447.81         4.48 o
   2   1   2        227.00        246.47         4.59 o
   3   1   2          2.04          1.98         1.20 o
   4   1   2        171.94        164.48         6.26 o
   5   1   2          4.84          5.59         2.11 o
   6   1   2          0.31          1.87         1.62 o
  -6   2   2        561.46        546.06        23.30 o
  -5   2   2        275.19        290.14         9.34 o
  -4   2   2        979.64        904.73        45.45 o
  -3   2   2       1779.07       1802.37        29.29 o
  -2   2   2       2305.20       2387.25        43.14 o
  -1   2   2       3790.41       3870.45        39.31 o
   0   2   2        933.90       1147.52        16.17 o
   1   2   2       1896.30       1857.01        33.28 o
   2   2   2          5.44          4.46         0.69 o
   3   2   2        841.93        798.24        16.49 o
   4   2   2        555.08        513.30        10.39 o
   5   2   2        150.30        151.61         9.10 o
   6   2   2        148.45        151.99         6.81 o
  -6   3   2          0.01          0.65         1.80 o
  -5   3   2         24.39         27.69         3.66 o
  -4   3   2        123.05        123.58         4.61 o
  -3   3   2        796.75        972.29        18.27 o
  -2   3   2         81.73         86.44         2.90 o
  -1   3   2        338.04        399.96         7.72 o
   0   3   2        127.40        121.85         3.14 o
   1   3   2         51.24         50.01         1.92 o
   2   3   2         11.83         12.75         1.09 o
   3   3   2        247.41        231.24         7.51 o
   4   3   2          6.57          5.02         1.86 o
   5   3   2        102.05         95.01         5.11 o
   6   3   2         41.64         38.16         6.12 o
  -6   4   2        482.19        429.31        28.91 o
  -5   4   2          3.00          6.04         2.20 o
  -4   4   2       1159.84       1172.11        19.84 o
  -3   4   2       1217.16       1207.54        16.37 o
  -2   4   2        736.41        685.35        13.43 o
  -1   4   2        179.77        133.48         3.50 o
   0   4   2        464.89        433.90         6.47 o
   1   4   2       1490.52       1442.24        11.46 o
   2   4   2        583.90        559.01         9.42 o
   3   4   2         79.70         78.23         4.12 o
   4   4   2        288.25        273.87         8.45 o
   5   4   2        229.03        205.24        10.73 o
   6   4   2         77.58         86.25         7.98 o
  -6   5   2          0.04          0.65         2.35 o
  -5   5   2          3.17          2.51         2.29 o
  -4   5   2          0.01          0.28         1.32 o
  -3   5   2         14.07         13.26         1.65 o
  -2   5   2        961.81       1127.10        16.25 o
  -1   5   2          6.08          5.24         1.25 o
   0   5   2        184.38        196.06         3.89 o
   1   5   2         35.30         36.98         1.87 o
   2   5   2        111.29        122.45         3.18 o
   3   5   2         15.74         13.74         1.82 o
   4   5   2        143.50        131.07         8.07 o
   5   5   2          0.56          1.30         2.25 o
   6   5   2          0.10          2.43         2.43 o
  -6   6   2        221.53        228.24        16.04 o
  -5   6   2         63.16         74.31         6.74 o
  -4   6   2        948.12        965.46        15.75 o
  -3   6   2       1696.87       1841.57        18.44 o
  -2   6   2       1269.53       1319.95        15.91 o
  -1   6   2       2035.35       2061.69        14.58 o
   0   6   2       3553.23       3894.93        27.00 o
   1   6   2       3876.35       4378.68        22.13 o
   2   6   2       2122.65       2197.96        79.40 o
   3   6   2        369.46        348.58         8.62 o
   4   6   2        366.52        352.49        13.08 o
   5   6   2        295.73        297.55        14.74 o
  -6   7   2          0.49          1.68         2.29 o
  -5   7   2          1.10          3.09         2.29 o
  -4   7   2          3.10          2.97         1.89 o
  -3   7   2         52.49         50.97         3.35 o
  -2   7   2        362.27        386.78         7.36 o
  -1   7   2        383.22        428.51        15.31 o
   0   7   2         36.01         35.61         2.05 o
   1   7   2         14.05         13.44         2.11 o
   2   7   2         27.72         30.79         2.87 o
   3   7   2         32.37         28.55         3.30 o
   4   7   2         66.03         66.38         6.75 o
   5   7   2         19.52         18.86         4.31 o
  -5   8   2        269.61        285.26        12.57 o
  -4   8   2         32.86         31.71         3.82 o
  -3   8   2       1100.62       1078.36        40.93 o
  -2   8   2        704.37        690.94        18.67 o
  -1   8   2       1467.50       1521.22        22.59 o
   0   8   2        372.00        308.79         7.17 o
   1   8   2       1248.82       1259.60        15.63 o
   2   8   2        443.46        393.29         9.16 o
   3   8   2        361.02        351.60        11.33 o
   4   8   2        288.16        277.79        17.05 o
   5   8   2         62.54         69.58         9.39 o
  -5   9   2         10.07         12.02         3.46 o
  -4   9   2          5.43          6.16         2.37 o
  -3   9   2        191.38        195.36         6.28 o
  -2   9   2         30.79         28.03         2.73 o
  -1   9   2         73.56         73.27         3.95 o
   0   9   2         14.34         12.43         2.96 o
   1   9   2          0.85          0.18         1.27 o
   2   9   2          6.29          6.41         2.11 o
   3   9   2         74.44         73.12         4.75 o
   4   9   2         16.43         19.55         4.28 o
   5   9   2         19.30         17.82         4.23 o
  -5  10   2        202.09        208.98        18.64 o
  -4  10   2         90.04         89.50         7.33 o
  -3  10   2        988.20       1024.48        32.38 o
  -2  10   2        114.71        120.19         6.88 o
  -1  10   2         72.36         72.03         8.09 o
   0  10   2         97.34         87.01         6.13 o
   1  10   2       1040.15       1078.81        15.83 o
   2  10   2         44.32         49.10         4.06 o
   3  10   2          8.61         10.81         2.68 o
   4  10   2        151.04        147.33         9.38 o
   5  10   2        110.88        114.78         8.67 o
  -4  11   2          1.55          3.90         2.03 o
  -3  11   2          2.33          3.78         1.66 o
  -2  11   2        131.37        126.47         6.16 o
  -1  11   2         29.03         31.37         4.70 o
   0  11   2        200.17        170.82         8.89 o
   1  11   2         29.14         27.46         4.50 o
   2  11   2          6.43          6.78         2.11 o
   3  11   2         13.07         13.68         2.95 o
   4  11   2         71.34         74.61         7.74 o
  -4  12   2        158.46        157.25        13.30 o
  -3  12   2        399.24        427.44        23.56 o
  -2  12   2        469.47        483.45        15.74 o
  -1  12   2        537.74        534.18        16.25 o
   0  12   2        433.60        461.71        16.62 o
   1  12   2        320.18        310.39        13.88 o
   2  12   2        409.52        421.98        14.41 o
   3  12   2        180.20        175.72         9.90 o
   4  12   2        152.74        151.76        14.74 o
  -4  13   2         35.48         40.47         7.80 o
  -3  13   2          1.23          1.57         2.14 o
  -2  13   2         21.24         20.27         4.50 o
  -1  13   2         72.12         56.94         6.44 o
   0  13   2         24.61         22.56         4.50 o
   1  13   2          3.27          3.02         2.43 o
   2  13   2          1.79          3.12         2.34 o
   3  13   2         10.34          9.92         3.40 o
  -3  14   2        177.25        192.55        12.57 o
  -2  14   2        173.01        168.20        10.12 o
  -1  14   2        175.64        164.61        14.74 o
   0  14   2        417.62        410.95        17.20 o
   1  14   2        250.05        239.79        11.85 o
   2  14   2        293.67        286.18        12.88 o
  -2  15   2          0.27          0.78         2.29 o
  -1  15   2          0.00          0.05         2.04 o
   0  15   2         10.44          7.60         2.78 o
   1  15   2          0.19          2.53         2.75 o
   2  15   2          8.36          8.26         2.78 o
  -6   1   3        494.43        519.12        18.27 o
  -5   1   3        328.92        334.16        10.17 o
  -4   1   3       1582.44       1467.43        56.31 o
  -3   1   3       1589.98       1646.69        39.55 o
  -2   1   3       4343.84       4735.65       123.63 o
  -1   1   3       3094.10       3114.60        37.79 o
   0   1   3          7.37         13.49         1.68 o
   1   1   3       5788.96       6111.93        66.87 o
   2   1   3        669.21        663.14        10.22 o
   3   1   3        503.43        464.55         8.48 o
   4   1   3        232.09        215.25         8.34 o
   5   1   3        314.67        314.11         9.01 o
   6   1   3         78.92         81.33         5.42 o
  -6   2   3         22.41         22.78         3.77 o
  -5   2   3        500.09        451.23        25.42 o
  -4   2   3         42.28         46.32         3.28 o
  -3   2   3        473.85        564.68        11.68 o
  -2   2   3        158.83        182.40         4.30 o
  -1   2   3         33.65         31.72         2.11 o
   0   2   3         33.56         31.48         2.05 o
   1   2   3        117.74        119.27         3.03 o
   2   2   3         92.99         99.34         2.49 o
   3   2   3          0.10          0.10         1.22 o
   4   2   3          1.91          4.54         1.76 o
   5   2   3          9.65         12.14         2.60 o
   6   2   3          2.83          6.83         2.46 o
  -6   3   3        484.53        491.00        15.23 o
  -5   3   3         16.10         19.21         3.39 o
  -4   3   3        101.95         97.85         4.28 o
  -3   3   3        373.31        330.47         6.70 o
  -2   3   3       2078.67       2014.73        20.97 o
  -1   3   3        843.33        781.52        11.35 o
   0   3   3        578.21        544.13         7.83 o
   1   3   3       2145.18       2132.88        16.68 o
   2   3   3        840.44        794.36        17.11 o
   3   3   3        341.38        308.88        12.73 o
   4   3   3        162.59        146.64         9.22 o
   5   3   3        113.30        109.19         6.50 o
   6   3   3         39.24         50.28         5.38 o
  -6   4   3         75.20         63.10         7.24 o
  -5   4   3         52.34         51.97         4.62 o
  -4   4   3        292.81        285.62         9.88 o
  -3   4   3        192.47        215.27         5.61 o
  -2   4   3        241.94        260.15         5.28 o
  -1   4   3         97.08        115.74         3.08 o
   0   4   3          1.90          2.22         1.00 o
   1   4   3         14.59         16.34         1.57 o
   2   4   3          0.08          0.00         0.76 o
   3   4   3          1.21          2.51         1.53 o
   4   4   3         33.88         34.56         3.40 o
   5   4   3          1.93          2.48         2.34 o
   6   4   3          0.44          4.11         2.19 o
  -6   5   3        324.63        307.59        28.76 o
  -5   5   3        244.10        241.83        11.03 o
  -4   5   3        719.76        722.03        11.39 o
  -3   5   3        781.31        831.71        10.94 o
  -2   5   3       1259.18       1258.50        20.78 o
  -1   5   3        205.06        144.55         4.46 o
   0   5   3       2356.91       2484.18        16.67 o
   1   5   3       1334.70       1313.91        19.90 o
   2   5   3       1371.80       1397.11        16.57 o
   3   5   3        471.62        457.86        13.39 o
   4   5   3         33.19         44.76         5.71 o
   5   5   3         79.15         83.61         7.53 o
  -6   6   3          3.04          2.17         1.85 o
  -5   6   3          3.70          4.31         2.56 o
  -4   6   3          0.16          0.66         1.37 o
  -3   6   3          8.36          6.82         1.66 o
  -2   6   3          2.77          3.35         1.25 o
  -1   6   3         14.93         17.54         1.53 o
   0   6   3         21.66         19.99         1.81 o
   1   6   3        184.63        185.81         4.49 o
   2   6   3        190.91        195.14         5.97 o
   3   6   3         65.48         58.62         5.71 o
   4   6   3          5.56          5.00         2.75 o
   5   6   3         22.53         27.16         6.65 o
  -6   7   3        287.88        298.75        13.90 o
  -5   7   3        234.42        233.40        11.22 o
  -4   7   3        740.29        727.56        17.86 o
  -3   7   3       1519.90       1543.15        54.23 o
  -2   7   3       3905.07       4235.42        62.99 o
  -1   7   3        497.59        463.58         7.53 o
   0   7   3        658.76        598.32         8.25 o
   1   7   3       1012.18       1019.12        14.01 o
   2   7   3        361.78        352.49         8.41 o
   3   7   3        328.62        303.98        11.55 o
   4   7   3        120.48        127.16        10.26 o
   5   7   3        367.00        355.55        20.81 o
  -5   8   3         22.84         36.28         5.51 o
  -4   8   3        155.63        156.08         6.80 o
  -3   8   3         59.26         65.13         3.83 o
  -2   8   3          6.00          6.92         1.73 o
  -1   8   3         20.50         21.33         2.13 o
   0   8   3        235.38        251.51         7.01 o
   1   8   3          1.60          2.09         1.55 o
   2   8   3          0.92          0.94         1.48 o
   3   8   3        115.22        111.67         7.35 o
   4   8   3          0.07          1.06         2.01 o
   5   8   3          1.04          4.20         2.14 o
  -5   9   3        127.57        133.26        12.14 o
  -4   9   3        111.03        118.17         6.27 o
  -3   9   3          4.03          3.73         1.91 o
  -2   9   3        933.02        891.78        14.83 o
  -1   9   3        356.77        341.68        11.55 o
   0   9   3        412.55        398.32         9.15 o
   1   9   3       1061.82       1057.43        15.60 o
   2   9   3        299.39        301.48         8.68 o
   3   9   3        434.54        399.65        24.72 o
   4   9   3         36.70         47.03         6.09 o
   5   9   3         90.89        106.98         7.97 o
  -5  10   3          0.01          5.49         2.89 o
  -4  10   3         24.48         21.98         3.61 o
  -3  10   3          0.69          0.52         1.74 o
  -2  10   3         92.36         90.17         6.54 o
  -1  10   3        106.54        115.08         7.25 o
   0  10   3        270.60        250.74        10.32 o
   1  10   3          7.55          8.47         2.28 o
   2  10   3          6.24          8.96         2.34 o
   3  10   3         71.41         70.63         6.94 o
   4  10   3         27.48         28.41         5.00 o
  -4  11   3        302.97        326.80        11.28 o
  -3  11   3        254.52        252.11        11.45 o
  -2  11   3        791.28        762.44        28.33 o
  -1  11   3         20.95         23.26         4.39 o
   0  11   3        153.36        164.07         8.89 o
   1  11   3        542.33        522.86        15.42 o
   2  11   3        148.42        154.30         7.37 o
   3  11   3         34.04         42.80         6.12 o
   4  11   3          1.81          4.50         3.61 o
  -4  12   3         25.19         31.22         7.23 o
  -3  12   3         10.28          8.57         2.99 o
  -2  12   3          2.83          2.89         2.45 o
  -1  12   3         59.59         51.27         6.13 o
   0  12   3         60.01         59.55         6.34 o
   1  12   3        198.86        171.99         9.50 o
   2  12   3        201.61        184.69         9.69 o
   3  12   3          9.20         11.80         3.46 o
  -3  13   3        159.65        174.78        10.22 o
  -2  13   3        534.88        555.90        28.47 o
  -1  13   3        241.68        210.98        15.03 o
   0  13   3        495.24        474.68        21.54 o
   1  13   3        185.13        183.48        10.01 o
   2  13   3        246.97        238.32        11.34 o
   3  13   3        207.80        200.90        16.77 o
  -3  14   3         13.46         15.99         4.10 o
  -2  14   3          3.97          6.10         2.99 o
  -1  14   3          3.91          4.27         2.71 o
   0  14   3         10.90          7.85         2.83 o
   1  14   3         24.31         29.76         5.06 o
   2  14   3         15.94         19.62         4.10 o
  -1  15   3         69.07         74.86         8.07 o
   0  15   3        133.57        140.05         9.60 o
   1  15   3         48.04         55.21         8.24 o
  -6   0   4        319.69        343.12        19.95 o
  -5   0   4        281.10        289.65        16.77 o
  -4   0   4        235.33        241.37        13.88 o
  -3   0   4        473.85        479.27        17.63 o
  -2   0   4       3215.45       3583.57        45.96 o
  -1   0   4        552.57        481.33        23.41 o
   0   0   4       2420.10       2403.31        33.82 o
   1   0   4       3267.67       3340.85       107.39 o
   2   0   4       9454.23      10041.12       143.38 o
   3   0   4        360.23        313.13        14.16 o
   4   0   4        122.77        119.31        10.55 o
   5   0   4        180.54        196.31        12.14 o
  -6   1   4          0.19          1.80         2.29 o
  -5   1   4         70.21         71.73         6.44 o
  -4   1   4         85.69         84.51         6.21 o
  -3   1   4         18.04         14.94         2.39 o
  -2   1   4         51.37         56.88         3.39 o
  -1   1   4        375.51        433.61         8.07 o
   0   1   4          7.30          6.93         1.44 o
   1   1   4        217.17        224.23         4.06 o
   2   1   4        282.52        268.74         5.98 o
   3   1   4         39.94         38.79         3.09 o
   4   1   4          3.97          4.54         1.78 o
   5   1   4         36.35         37.42         3.90 o
  -6   2   4        179.29        176.11         8.39 o
  -5   2   4       1000.46        997.98        37.31 o
  -4   2   4        486.88        516.98         9.76 o
  -3   2   4        916.77        856.87        17.13 o
  -2   2   4       2411.61       2494.68        53.55 o
  -1   2   4       1834.60       1845.93        54.38 o
   0   2   4       1606.92       1545.52        27.49 o
   1   2   4         52.41         62.95         2.51 o
   2   2   4        519.78        476.79         7.50 o
   3   2   4         70.86         62.07         3.58 o
   4   2   4        164.84        157.91         5.95 o
   5   2   4        119.70        111.80         5.56 o
  -6   3   4         22.69         21.38         3.81 o
  -5   3   4          3.65          2.50         1.97 o
  -4   3   4        132.84        127.14         8.43 o
  -3   3   4         25.22         23.80         2.41 o
  -2   3   4        616.07        746.06        24.87 o
  -1   3   4        116.73        114.94         4.39 o
   0   3   4         18.17         17.95         2.55 o
   1   3   4        105.01        102.78         3.06 o
   2   3   4         28.30         29.61         1.82 o
   3   3   4          4.75          4.70         1.64 o
   4   3   4         52.38         48.16         3.87 o
   5   3   4          6.28          6.16         2.34 o
  -6   4   4        237.34        217.35        11.65 o
  -5   4   4        821.33        780.10        26.82 o
  -4   4   4          5.92          7.21         1.90 o
  -3   4   4       1413.67       1419.18        33.21 o
  -2   4   4       1350.05       1292.38        18.45 o
  -1   4   4        302.36        251.45         4.20 o
   0   4   4        255.00        229.17         5.94 o
   1   4   4        235.12        211.45         7.87 o
   2   4   4        550.97        514.89         7.23 o
   3   4   4        219.60        207.32         6.20 o
   4   4   4         25.01         32.81         4.12 o
   5   4   4         58.41         70.94         6.91 o
  -6   5   4          8.63         11.08         3.61 o
  -5   5   4          0.11          0.90         2.29 o
  -4   5   4          0.49          0.66         1.40 o
  -3   5   4          0.04          0.10         1.17 o
  -2   5   4         11.07          9.49         1.60 o
  -1   5   4        613.50        674.90        10.69 o
   0   5   4         11.70         10.01         1.89 o
   1   5   4         39.09         43.92         2.64 o
   2   5   4         36.45         39.96         2.42 o
   3   5   4         30.70         30.49         4.60 o
   4   5   4         12.41         10.26         3.47 o
   5   5   4         28.75         27.93         5.27 o
  -6   6   4         83.60         83.54        10.12 o
  -5   6   4        403.50        394.49        14.38 o
  -4   6   4        149.64        164.31         6.97 o
  -3   6   4       1048.65       1121.14        13.52 o
  -2   6   4       1933.12       2046.88        74.00 o
  -1   6   4        816.34        801.36        11.89 o
   0   6   4       1507.54       1493.91        14.22 o
   1   6   4       1492.43       1565.98        20.15 o
   2   6   4       1238.44       1314.16        35.89 o
   3   6   4        622.97        594.32        16.45 o
   4   6   4         67.93         69.23         7.15 o
   5   6   4         83.20        100.89         7.77 o
  -5   7   4          0.33          3.18         2.89 o
  -4   7   4         17.50         20.98         3.37 o
  -3   7   4         10.78         12.65         3.25 o
  -2   7   4         31.00         31.32         2.78 o
  -1   7   4        267.59        250.34        17.57 o
   0   7   4        278.48        296.30         6.51 o
   1   7   4         47.70         45.03         3.67 o
   2   7   4         12.84         13.62         2.61 o
   3   7   4         26.72         29.78         4.91 o
   4   7   4          4.29          5.20         2.75 o
   5   7   4         20.72         19.50         4.19 o
  -5   8   4        349.32        366.83        20.81 o
  -4   8   4        430.40        437.24        11.78 o
  -3   8   4         13.25         13.95         2.89 o
  -2   8   4       1519.09       1538.82        39.07 o
  -1   8   4        554.55        543.08         9.19 o
   0   8   4        821.77        788.56        13.22 o
   1   8   4        215.57        207.01         7.06 o
   2   8   4        375.14        366.95        12.10 o
   3   8   4        212.86        198.29        10.12 o
   4   8   4         75.43         78.62         6.64 o
  -5   9   4         27.41         25.15         6.36 o
  -4   9   4          6.87          7.15         2.43 o
  -3   9   4         14.96         18.12         3.27 o
  -2   9   4        215.69        213.38         7.65 o
  -1   9   4         23.75         21.39         3.98 o
   0   9   4         10.10         10.78         2.44 o
   1   9   4          5.42          6.44         2.05 o
   2   9   4          2.48          4.10         1.87 o
   3   9   4          0.67          1.30         2.25 o
   4   9   4         27.24         27.80         4.91 o
  -5  10   4         51.13         53.48         9.25 o
  -4  10   4        378.96        394.17        11.85 o
  -3  10   4         69.44         73.58         5.41 o
  -2  10   4       1096.18       1086.81        22.99 o
  -1  10   4         36.97         37.31         5.11 o
   0  10   4         35.75         37.28         5.00 o
   1  10   4        116.30        125.90         6.04 o
   2  10   4        337.53        328.13         9.82 o
   3  10   4         18.57         27.99         6.65 o
   4  10   4          0.74          4.32         2.46 o
  -4  11   4          3.69          6.98         2.25 o
  -3  11   4          0.42          2.89         2.45 o
  -2  11   4          0.86          2.00         2.34 o
  -1  11   4         48.06         50.82        10.26 o
   0  11   4         20.87         22.26         4.50 o
   1  11   4        180.56        158.70         8.89 o
   2  11   4         37.51         33.69         4.10 o
   3  11   4          0.03          1.29         1.87 o
  -4  12   4        183.03        216.59        11.44 o
  -3  12   4        144.26        151.93         9.61 o
  -2  12   4        476.73        474.66        16.35 o
  -1  12   4        354.51        336.33        13.59 o
   0  12   4        366.87        382.29        14.31 o
   1  12   4        192.41        198.45        10.42 o
   2  12   4        146.02        139.62        12.14 o
   3  12   4        171.86        160.14        15.03 o
  -3  13   4         36.77         44.38         6.38 o
  -2  13   4          2.00          2.97         2.29 o
  -1  13   4         10.74         13.06         3.82 o
   0  13   4         71.17         66.88         7.05 o
   1  13   4         41.19         37.86         5.62 o
   2  13   4          4.25          8.09         4.05 o
  -2  14   4        202.51        218.11        11.95 o
  -1  14   4        123.33        120.70         9.19 o
   0  14   4        160.17        152.10         9.79 o
   1  14   4        202.88        208.15        11.34 o
   0  15   4          0.21          0.93         1.78 o
  -6   1   5        112.37         92.51         7.87 o
  -5   1   5        917.01        951.85        22.28 o
  -4   1   5        515.98        531.61        15.23 o
  -3   1   5       1490.08       1450.97        30.63 o
  -2   1   5       1687.04       1734.96        30.46 o
  -1   1   5       1929.73       1949.88        50.12 o
   0   1   5       1754.92       1715.63        21.05 o
   1   1   5          2.80          3.92         1.23 o
   2   1   5       1727.23       1679.98        57.43 o
   3   1   5        137.74        131.35         5.11 o
   4   1   5        100.27        101.16         5.02 o
   5   1   5         53.46         64.72         4.85 o
  -6   2   5          2.95          3.47         2.71 o
  -5   2   5         52.52         55.13         6.21 o
  -4   2   5        550.02        539.47        12.22 o
  -3   2   5         88.85         86.78         4.78 o
  -2   2   5        345.85        392.67        12.85 o
  -1   2   5         88.54        103.21         4.62 o
   0   2   5          0.15          0.00         1.00 o
   1   2   5          2.89          4.02         1.16 o
   2   2   5          1.52          2.01         1.31 o
   3   2   5         13.15         12.84         2.31 o
   4   2   5          1.80          4.81         1.85 o
   5   2   5          1.79          4.48         2.06 o
  -6   3   5        158.85        158.70         9.91 o
  -5   3   5        814.86        785.55        18.36 o
  -4   3   5          9.76          6.70         1.96 o
  -3   3   5        166.80        149.42         6.12 o
  -2   3   5        309.55        282.61         7.90 o
  -1   3   5       1206.63       1167.71        24.90 o
   0   3   5        550.47        518.98        12.29 o
   1   3   5        188.66        172.46         5.70 o
   2   3   5        553.50        518.36        10.72 o
   3   3   5        192.45        189.08         7.22 o
   4   3   5         74.46         77.76         5.39 o
   5   3   5         34.05         41.79         6.17 o
  -6   4   5          0.14          0.00         2.89 o
  -5   4   5        122.46        102.03         5.95 o
  -4   4   5         45.52         38.09         4.05 o
  -3   4   5        256.91        255.30         9.01 o
  -2   4   5        214.85        221.69         7.01 o
  -1   4   5        181.59        173.94         8.47 o
   0   4   5         29.37         31.02         3.00 o
   1   4   5          6.94          7.24         1.87 o
   2   4   5          0.80          0.46         1.11 o
   3   4   5          3.69          4.80         2.11 o
   4   4   5          0.64          0.00         2.34 o
   5   4   5          6.49          6.64         3.76 o
  -6   5   5        141.40        172.86        14.74 o
  -5   5   5        733.91        726.39        19.42 o
  -4   5   5        209.89        217.46        14.12 o
  -3   5   5       1001.49       1006.37        16.05 o
  -2   5   5        472.80        469.42        10.23 o
  -1   5   5        782.88        707.38        17.86 o
   0   5   5        228.35        216.17         8.98 o
   1   5   5        787.61        772.69        34.47 o
   2   5   5        369.72        358.54         7.71 o
   3   5   5        386.94        379.48        25.58 o
   4   5   5         77.21         94.60        13.44 o
   5   5   5          3.71          8.55         3.12 o
  -5   6   5          9.46         11.44         3.16 o
  -4   6   5          3.65          0.50         2.14 o
  -3   6   5          0.92          2.35         1.76 o
  -2   6   5          0.56          0.95         1.42 o
  -1   6   5          2.32          3.16         1.74 o
   0   6   5         32.75         30.85         3.16 o
   1   6   5          1.01          1.56         1.40 o
   2   6   5         15.38         13.17         3.16 o
   3   6   5         27.99         24.43         4.70 o
   4   6   5         14.59         17.21         3.89 o
   5   6   5          3.16          2.67         2.35 o
  -5   7   5        482.06        477.25        23.99 o
  -4   7   5        284.23        298.35        18.07 o
  -3   7   5        846.30        845.90        19.41 o
  -2   7   5       1509.28       1548.97        31.03 o
  -1   7   5       2092.88       2161.93        33.32 o
   0   7   5        330.57        312.82         7.23 o
   1   7   5        224.37        203.94         7.12 o
   2   7   5        347.04        321.49        11.42 o
   3   7   5         97.76         97.60         7.46 o
   4   7   5         69.79         77.62         6.75 o
  -5   8   5          0.03          1.54         2.17 o
  -4   8   5         13.35         18.78         3.45 o
  -3   8   5        130.15        123.69         6.39 o
  -2   8   5         36.60         36.41         3.95 o
  -1   8   5         19.91         20.35         2.63 o
   0   8   5         38.54         38.15         3.81 o
   1   8   5         53.90         54.28         4.39 o
   2   8   5          0.00          0.64         1.87 o
   3   8   5          0.01          2.69         2.43 o
   4   8   5         29.54         29.20         4.91 o
  -5   9   5        116.50        112.74        11.56 o
  -4   9   5        210.17        220.96         9.01 o
  -3   9   5         32.24         43.48         5.14 o
  -2   9   5         11.12         10.03         2.49 o
  -1   9   5        482.67        458.20        14.61 o
   0   9   5        274.51        278.27         9.65 o
   1   9   5         90.60         92.73         5.28 o
   2   9   5        411.70        401.17        13.49 o
   3   9   5         82.00         79.07         6.85 o
   4   9   5        102.21        102.44         7.87 o
  -4  10   5          0.14          2.62         1.61 o
  -3  10   5         32.19         31.20         4.17 o
  -2  10   5          7.77          5.04         2.75 o
  -1  10   5         65.10         62.90         6.44 o
   0  10   5         87.64         83.56         6.75 o
   1  10   5         84.01         84.29         5.28 o
   2  10   5          1.37          4.30         2.55 o
   3  10   5         10.69         14.89         3.57 o
  -4  11   5        153.61        154.87         9.80 o
  -3  11   5        270.49        274.91        12.77 o
  -2  11   5        267.92        265.23        12.16 o
  -1  11   5        431.78        428.18        15.12 o
   0  11   5         26.18         23.70         4.70 o
   1  11   5         63.64         70.87         6.54 o
   2  11   5        232.46        235.28        10.93 o
   3  11   5         30.65         40.24         5.82 o
  -3  12   5         32.61         34.06         5.62 o
  -2  12   5         19.44         15.57         4.16 o
  -1  12   5          0.27          2.27         2.08 o
   0  12   5         31.51         28.82         5.11 o
   1  12   5         69.96         66.67         6.75 o
   2  12   5         38.08         42.20         7.80 o
  -2  13   5        134.39        147.21         9.87 o
  -1  13   5        389.09        388.99        15.64 o
   0  13   5        145.40        132.52         9.09 o
   1  13   5        210.77        209.98        11.14 o
  -1  14   5          1.08          3.62         2.45 o
   0  14   5          4.74          5.35         2.92 o
  -6   0   6        330.34        371.16        22.26 o
  -5   0   6        461.14        473.49        23.13 o
  -4   0   6        251.16        239.93        15.03 o
  -3   0   6        325.04        324.62        16.19 o
  -2   0   6        298.52        275.19        14.16 o
  -1   0   6       1498.53       1583.51        33.24 o
   0   0   6        361.50        337.92        15.32 o
   1   0   6        494.54        454.12        17.92 o
   2   0   6       1208.26       1103.08        29.77 o
   3   0   6       1328.74       1233.16        33.82 o
   4   0   6         66.38         79.78         9.83 o
   5   0   6         13.23         15.03         6.07 o
  -6   1   6          9.42         13.71         4.16 o
  -5   1   6          0.55          0.55         1.93 o
  -4   1   6        136.16        131.99         8.07 o
  -3   1   6         34.90         40.32         4.89 o
  -2   1   6         25.37         22.80         2.99 o
  -1   1   6         76.46         77.30         4.51 o
   0   1   6         69.43         67.26         5.00 o
   1   1   6          0.24          0.00         1.22 o
   2   1   6         22.28         22.28         3.11 o
   3   1   6         96.61         89.93         5.37 o
   4   1   6          9.26         11.84         2.87 o
   5   1   6          3.28          3.39         2.96 o
  -6   2   6         84.27         86.52         8.37 o
  -5   2   6        307.00        304.72        13.08 o
  -4   2   6        947.20        997.69        19.24 o
  -3   2   6        486.86        498.67        11.68 o
  -2   2   6        446.70        411.89        12.73 o
  -1   2   6       1419.80       1417.54        27.54 o
   0   2   6        855.01        826.66        15.18 o
   1   2   6        293.39        268.94         7.75 o
   2   2   6          1.82          4.05         1.84 o
   3   2   6         75.99         79.24         5.15 o
   4   2   6         28.71         35.45         4.44 o
   5   2   6         23.63         31.79         5.55 o
  -6   3   6          0.09          1.45         2.34 o
  -5   3   6         39.22         29.34         5.21 o
  -4   3   6         15.76         11.63         2.81 o
  -3   3   6        248.73        253.88         8.45 o
  -2   3   6          6.92         11.71         2.42 o
  -1   3   6        197.32        196.62        10.75 o
   0   3   6         42.14         40.01         3.55 o
   1   3   6          0.30          0.28         1.38 o
   2   3   6         33.38         34.70         3.72 o
   3   3   6          5.45          7.44         2.38 o
   4   3   6          0.40          1.80         1.89 o
  -5   4   6        362.50        357.11        11.34 o
  -4   4   6        675.80        650.73        18.47 o
  -3   4   6         40.93         39.45         4.00 o
  -2   4   6        768.14        750.67        13.79 o
  -1   4   6        747.42        674.46        12.68 o
   0   4   6         70.34         62.27         4.11 o
   1   4   6        132.18        129.33         5.55 o
   2   4   6         63.16         68.11         4.63 o
   3   4   6        125.28        131.60         6.50 o
   4   4   6         46.61         47.01         6.23 o
  -5   5   6          7.17          7.23         2.66 o
  -4   5   6          0.36          1.69         1.89 o
  -3   5   6          0.05          0.94         1.55 o
  -2   5   6          1.16          0.00         1.31 o
  -1   5   6          1.61          1.36         1.61 o
   0   5   6        158.41        150.81         6.11 o
   1   5   6          3.28          0.75         1.57 o
   2   5   6          3.72          6.73         2.22 o
   3   5   6         16.84         20.55         5.20 o
   4   5   6          7.63          8.96         3.27 o
  -5   6   6        129.47        136.02         8.69 o
  -4   6   6        367.33        371.28        18.77 o
  -3   6   6        223.03        223.71         8.23 o
  -2   6   6        596.03        628.36        12.94 o
  -1   6   6       1107.65       1038.04        65.82 o
   0   6   6        301.48        286.99         8.45 o
   1   6   6        565.51        559.22        10.76 o
   2   6   6        393.40        386.33        13.38 o
   3   6   6        270.38        291.60        12.46 o
   4   6   6        120.26        121.94         8.37 o
  -5   7   6          5.19         11.33         4.34 o
  -4   7   6          4.79          8.53         3.07 o
  -3   7   6         38.02         45.14         4.49 o
  -2   7   6         36.94         37.97         3.93 o
  -1   7   6         17.55         19.22         3.09 o
   0   7   6         70.25         67.06         4.44 o
   1   7   6         90.19         88.49         5.16 o
   2   7   6         19.86         19.66         5.78 o
   3   7   6          3.52          5.64         2.55 o
   4   7   6         11.55          8.29         2.63 o
  -5   8   6        337.27        362.30        14.90 o
  -4   8   6        342.79        342.86        13.89 o
  -3   8   6        357.26        370.37        13.79 o
  -2   8   6          5.41          7.02         2.28 o
  -1   8   6        971.49        959.27        18.52 o
   0   8   6        308.94        298.16         9.39 o
   1   8   6        203.95        193.42         7.68 o
   2   8   6         78.41         79.78         9.54 o
   3   8   6         66.95         81.50         7.24 o
   4   8   6         60.55         72.93        10.41 o
  -4   9   6         45.93         48.16         5.05 o
  -3   9   6          2.55          1.59         1.77 o
  -2   9   6         26.33         28.03         3.83 o
  -1   9   6        118.43        113.45         6.08 o
   0   9   6          9.91         10.28         2.66 o
   1   9   6          0.15          1.50         1.85 o
   2   9   6          1.44          3.47         3.18 o
   3   9   6          2.71          6.35         2.50 o
  -4  10   6         58.79         67.93         6.01 o
  -3  10   6        372.62        364.23        14.71 o
  -2  10   6         37.07         41.49         6.13 o
  -1  10   6        579.85        534.53        17.07 o
   0  10   6          9.82         16.32         4.07 o
   1  10   6          4.33          7.20         2.59 o
   2  10   6         74.33         82.96         9.54 o
   3  10   6         62.34         65.77         7.35 o
  -3  11   6          0.44          2.17         2.45 o
  -2  11   6          6.12          5.70         3.37 o
  -1  11   6          6.72          8.51         2.99 o
   0  11   6          7.65          9.72         3.33 o
   1  11   6          4.30          3.12         2.19 o
   2  11   6         72.97         70.53         8.38 o
  -3  12   6        181.12        197.19        11.45 o
  -2  12   6         72.07         79.93         8.38 o
  -1  12   6        326.12        316.37        13.90 o
   0  12   6        163.44        167.52        10.41 o
   1  12   6        136.38        142.52         9.19 o
  -2  13   6         17.10         23.28         5.41 o
  -1  13   6          2.09          4.45         2.67 o
   0  13   6          3.62          5.94         3.25 o
   1  13   6         32.21         35.29         5.92 o
  -5   1   7        116.88         97.60         7.96 o
  -4   1   7        899.07        936.00        22.28 o
  -3   1   7        504.59        514.37        15.43 o
  -2   1   7        653.33        622.98        16.25 o
  -1   1   7        883.86        878.63        18.91 o
   0   1   7        500.68        482.92        13.90 o
   1   1   7        448.60        440.11        13.80 o
   2   1   7          2.22          0.92         2.14 o
   3   1   7        339.40        319.64        13.08 o
   4   1   7         23.18         29.43         5.41 o
  -5   2   7          5.16          3.90         2.43 o
  -4   2   7         85.73         77.42         6.74 o
  -3   2   7        260.23        242.04         9.02 o
  -2   2   7         46.89         48.30         4.45 o
  -1   2   7         87.34         90.42         5.12 o
   0   2   7         13.22         12.74         2.59 o
   1   2   7          4.25          5.20         2.55 o
   2   2   7         11.61         14.53         3.66 o
   3   2   7          1.78          1.35         2.14 o
   4   2   7          3.17          3.84         2.78 o
  -5   3   7        126.86        115.29        10.98 o
  -4   3   7        733.94        724.08        16.00 o
  -3   3   7         37.40         29.26         3.82 o
  -2   3   7         97.31         89.24         5.28 o
  -1   3   7        187.66        179.14         8.67 o
   0   3   7        357.11        333.53        11.12 o
   1   3   7        185.54        169.93        10.30 o
   2   3   7         33.33         37.98         5.30 o
   3   3   7         83.06         86.31         7.15 o
   4   3   7         32.75         38.45         8.96 o
  -5   4   7          3.53          3.98         1.93 o
  -4   4   7        105.25         94.10         5.94 o
  -3   4   7         28.83         24.40         3.69 o
  -2   4   7         97.36         94.07         5.51 o
  -1   4   7         93.63         90.71         5.34 o
   0   4   7         51.84         52.24         4.39 o
   1   4   7          9.35          7.21         2.28 o
   2   4   7          4.50          3.44         1.95 o
   3   4   7          0.06          0.69         2.01 o
   4   4   7          2.88          6.07         4.91 o
  -5   5   7         94.19        112.52         8.17 o
  -4   5   7        872.70        857.01        17.62 o
  -3   5   7        115.49        121.09         6.45 o
  -2   5   7        631.90        612.66        15.16 o
  -1   5   7        197.36        192.11         7.51 o
   0   5   7        222.55        224.18        12.30 o
   1   5   7        112.42        120.45         6.18 o
   2   5   7        163.71        163.50         7.23 o
   3   5   7         71.41         85.20         6.94 o
   4   5   7         77.32         94.62         7.82 o
  -5   6   7         24.89         31.95         5.27 o
  -4   6   7          6.53          5.87         2.21 o
  -3   6   7          0.05          0.65         1.61 o
  -2   6   7          4.71          5.65         2.28 o
  -1   6   7          7.68          6.23         2.27 o
   0   6   7          1.52          0.71         1.65 o
   1   6   7         20.39         19.66         3.31 o
   2   6   7          4.45          5.78         2.55 o
   3   6   7          0.16          2.48         2.34 o
  -4   7   7        456.17        444.05        16.14 o
  -3   7   7        224.18        239.47         9.37 o
  -2   7   7        492.43        489.22        20.67 o
  -1   7   7        848.27        854.65        29.46 o
   0   7   7        616.63        610.22        13.27 o
   1   7   7        117.10        120.76         6.34 o
   2   7   7         51.64         56.15         7.37 o
   3   7   7         69.69         85.25        12.72 o
  -4   8   7          1.95          5.35         2.25 o
  -3   8   7          0.70          3.78         2.22 o
  -2   8   7         49.32         48.65         5.02 o
  -1   8   7         12.30         12.64         2.70 o
   0   8   7         14.57         14.16         3.04 o
   1   8   7         26.56         29.91         3.99 o
   2   8   7          6.27          9.83         3.76 o
   3   8   7          0.16          2.95         1.81 o
  -4   9   7         97.54        100.19         6.58 o
  -3   9   7        200.38        209.35         9.06 o
  -2   9   7          2.05          2.79         2.43 o
  -1   9   7         23.46         21.59         3.61 o
   0   9   7        151.82        153.08         7.38 o
   1   9   7         91.33         96.67         5.89 o
   2   9   7         12.88         19.08         5.49 o
  -3  10   7          0.00          2.82         2.56 o
  -2  10   7         17.10         16.38         4.36 o
  -1  10   7          8.26         10.94         4.34 o
   0  10   7         21.74         23.70         3.72 o
   1  10   7         49.45         55.34         5.17 o
   2  10   7         13.79         18.21         5.20 o
  -2  11   7        131.18        126.41         9.40 o
  -1  11   7        169.04        176.80        10.61 o
   0  11   7        133.35        136.75         9.09 o
   1  11   7         12.18         20.72         4.23 o
  -1  12   7         11.15         13.81         4.19 o
   0  12   7          0.64          4.01         2.78 o
  -5   0   8        269.12        281.55        19.37 o
  -4   0   8        361.17        361.62        20.81 o
  -3   0   8        149.30        139.62        12.43 o
  -2   0   8        194.65        187.32        13.59 o
  -1   0   8        140.06        158.41        12.43 o
   0   0   8        340.93        354.11        18.50 o
   1   0   8        126.56        143.96        12.43 o
   2   0   8         63.22         77.47        10.70 o
   3   0   8        316.13        287.33        18.79 o
  -5   1   8          7.81         10.58         3.74 o
  -4   1   8          1.48          2.02         2.25 o
  -3   1   8        134.51        128.86         8.37 o
  -2   1   8          7.53          5.03         2.55 o
  -1   1   8          9.26         11.69         3.37 o
   0   1   8         38.00         39.75         5.52 o
   1   1   8         12.61         14.79         3.95 o
   2   1   8          0.46          2.19         2.43 o
   3   1   8          0.56          1.27         2.55 o
  -5   2   8         56.00         50.31         6.94 o
  -4   2   8        322.76        300.62        13.38 o
  -3   2   8        482.48        471.42        15.73 o
  -2   2   8        240.22        243.23        11.14 o
  -1   2   8        139.20        140.59         8.48 o
   0   2   8        446.73        469.06        17.92 o
   1   2   8        260.74        266.78        11.55 o
   2   2   8         23.85         27.04         5.10 o
   3   2   8          0.72          6.21         3.05 o
  -5   3   8          0.74          0.58         2.55 o
  -4   3   8         35.78         35.32         5.62 o
  -3   3   8         16.71         20.75         3.50 o
  -2   3   8        187.56        181.64         7.95 o
  -1   3   8         24.91         18.24         3.26 o
   0   3   8         47.43         40.82         4.49 o
   1   3   8          4.34          5.93         2.86 o
   2   3   8          0.27          1.05         3.32 o
   3   3   8          6.95          8.09         3.47 o
  -4   4   8        383.64        372.76        12.11 o
  -3   4   8        254.26        240.50        13.29 o
  -2   4   8         67.92         68.40         5.56 o
  -1   4   8        222.06        217.42         8.45 o
   0   4   8        207.52        201.85         8.17 o
   1   4   8          9.05         13.74         2.94 o
   2   4   8         31.42         47.25         6.03 o
   3   4   8          8.28         11.56         5.78 o
  -4   5   8          4.01          6.93         2.23 o
  -3   5   8          0.28          2.55         2.60 o
  -2   5   8          0.11          0.00         1.77 o
  -1   5   8          2.83          1.73         2.34 o
   0   5   8          0.00          0.04         1.70 o
   1   5   8         24.48         21.78         3.60 o
   2   5   8          0.41          1.45         2.31 o
   3   5   8          0.05          1.45         2.31 o
  -4   6   8        142.36        158.14         7.84 o
  -3   6   8        170.00        180.65         8.17 o
  -2   6   8        175.32        182.84        11.21 o
  -1   6   8        205.06        205.45        10.32 o
   0   6   8        342.59        340.72        10.66 o
   1   6   8         75.00         80.65         9.54 o
   2   6   8        136.15        137.89        12.72 o
   3   6   8         72.94         88.17        10.12 o
  -4   7   8         13.84         16.48         3.68 o
  -3   7   8          5.26          6.45         2.77 o
  -2   7   8         26.06         32.55         4.23 o
  -1   7   8         27.20         20.91         4.29 o
   0   7   8         11.06         12.57         3.68 o
   1   7   8          5.38          5.85         2.96 o
   2   7   8         16.79         20.79         4.07 o
  -3   8   8        207.33        210.65        16.04 o
  -2   8   8        142.20        147.74         7.45 o
  -1   8   8          3.73          6.65         4.63 o
   0   8   8        342.59        337.63        11.13 o
   1   8   8        114.37        118.45        11.27 o
   2   8   8         24.08         28.33         6.94 o
  -3   9   8         37.85         35.51         5.41 o
  -2   9   8          0.56          2.02         4.05 o
  -1   9   8         24.99         22.66         4.60 o
   0   9   8         37.03         42.07         4.88 o
   1   9   8          1.52          5.74         2.34 o
  -2  10   8        187.60        187.37        11.42 o
  -1  10   8         15.04         15.08         5.78 o
   0  10   8        156.15        153.55         9.60 o
   1  10   8          2.04          6.67         2.63 o
  -4   1   9         81.89         72.42         8.07 o
  -3   1   9        478.61        471.47        16.76 o
  -2   1   9        286.91        282.00        14.02 o
  -1   1   9        156.94        147.41         9.09 o
   0   1   9        253.32        250.91        16.77 o
   1   1   9        103.06        116.35         8.48 o
   2   1   9         63.46         82.54         8.38 o
   3   1   9          1.39          4.69         3.61 o
  -4   2   9          2.33          3.98         2.30 o
  -3   2   9         85.16         79.78         7.03 o
  -2   2   9         48.98         47.61         7.23 o
  -1   2   9         10.18          7.28         2.84 o
   0   2   9         11.21          7.43         3.19 o
   1   2   9          1.06          0.97         2.29 o
   2   2   9          2.73          4.73         2.96 o
  -4   3   9         67.04         78.55         9.97 o
  -3   3   9        328.70        328.76        14.00 o
  -2   3   9         27.51         26.38         4.77 o
  -1   3   9         21.24         27.33         4.89 o
   0   3   9         68.58         76.25         7.56 o
   1   3   9         67.94         76.76         7.77 o
   2   3   9         35.84         37.48         6.17 o
  -4   4   9          8.42          4.90         2.49 o
  -3   4   9         47.77         43.67         5.00 o
  -2   4   9         15.01         13.51         3.18 o
  -1   4   9         15.76         16.53         3.39 o
   0   4   9         24.16         22.80         3.77 o
   1   4   9          9.44         13.01         4.91 o
   2   4   9          3.17          0.67         2.75 o
  -3   5   9        526.43        500.31        14.29 o
  -2   5   9         51.55         56.52         5.53 o
  -1   5   9        202.59        212.49         9.01 o
   0   5   9         56.29         65.56         5.65 o
   1   5   9         32.60         47.11         6.23 o
   2   5   9         31.21         41.91         8.96 o
  -3   6   9          0.89          1.87         1.55 o
  -2   6   9          1.54          1.84         1.99 o
  -1   6   9          4.33          5.05         2.49 o
   0   6   9          5.30          6.30         2.28 o
   1   6   9          0.32          4.05         2.89 o
   2   6   9          6.45         12.43         4.34 o
  -3   7   9        239.67        228.03        11.86 o
  -2   7   9        113.71        124.11         7.15 o
  -1   7   9        163.35        172.27         8.34 o
   0   7   9        287.26        295.88        13.18 o
   1   7   9        123.86        117.36        11.85 o
  -2   8   9          1.49          2.34         2.07 o
  -1   8   9          9.30          8.78         5.06 o
   0   8   9          1.74          3.25         1.70 o
   1   8   9          4.19          8.09         4.05 o
  -1   9   9         12.24         14.48         3.45 o
  -3   0  10        151.17        155.23        14.74 o
  -2   0  10         71.38         78.63        10.98 o
  -1   0  10         58.88         52.61         8.96 o
   0   0  10         44.07         37.87         8.38 o
   1   0  10         48.23         46.54        10.12 o
  -3   1  10          0.16          1.32         1.57 o
  -2   1  10         70.65         68.44         7.46 o
  -1   1  10          1.20          2.46         2.14 o
   0   1  10          0.81          1.73         2.60 o
   1   1  10         10.11         13.82         4.44 o
  -3   2  10        193.08        192.28        11.22 o
  -2   2  10        146.99        137.72         9.40 o
  -1   2  10         55.94         62.77         7.25 o
   0   2  10         30.98         37.70         6.17 o
   1   2  10         95.46        101.24         8.48 o
  -3   3  10         15.17         17.04         7.66 o
  -2   3  10          5.60          6.36         2.41 o
  -1   3  10         70.69         66.07         7.46 o
   0   3  10         14.51         18.96         3.98 o
   1   3  10         10.43         10.41         6.07 o
  -2   4  10         44.67         50.50         6.75 o
  -1   4  10         36.38         44.77         6.44 o
   0   4  10         40.40         54.46         6.91 o
   1   4  10         30.42         36.04         5.80 o
  -2   5  10          0.05          1.77         1.74 o
  -1   5  10          0.01          1.23         2.15 o
   0   5  10          2.21          4.87         1.92 o
  -1   6  10         74.39         79.90         6.34 o
                                                
